# Supplementary material for: HuR ablation destabilizes Foxp3 mRNA and impairs regulatory T cell function, contributing to an autoimmune phenotype
Source: Front Immunol. 2025 Sep 26;16:1618677. doi: 10.3389/fimmu.2025.1618677 (PMC12511036; doi:10.3389/fimmu.2025.1618677)
Supplement: Supplementary file 4 [file Table1.xlsx]

## Sheet: foxp3.over.ctl_voom_9-19-2016
Supplementary Table 1. Top Genes of Interest Fold = foxp3 / CTL @ FDR <= 5% & NO restriction on Fold Change
EntrezID	origID	Symbol	Name	AveExpr	P.Value	adj.P.Val	Fold
12823	12823	Col19a1	collagen, type XIX, alpha 1	-0.946	0.004	0.03	0.014
626583	626583	Igkv3-2	immunoglobulin kappa variable 3-2	-1.495	0.007	0.042	0.035
20568	20568	Slpi	secretory leukocyte peptidase inhibitor	3.306	0.005	0.034	0.036
12818	12818	Col14a1	collagen, type XIV, alpha 1	2.73	0.002	0.02	0.037
171395	171395	Pkd1l1	polycystic kidney disease 1 like 1	-1.102	0	0	0.045
93671	93671	Cd163	CD163 antigen	4.452	0.007	0.041	0.056
53945	53945	Slc40a1	solute carrier family 40 (iron-regulated transporter), member 1	7.514	0.001	0.016	0.056
238447	238447	Igha	immunoglobulin heavy constant alpha	5.058	0.002	0.02	0.063
232801	232801	Lilra5	leukocyte immunoglobulin-like receptor, subfamily A (with TM domain), member 5	0.418	0.004	0.033	0.064
80885	80885	Hcar2	hydroxycarboxylic acid receptor 2	3.013	0.003	0.026	0.068
170741	170741	Pilrb1	paired immunoglobin-like type 2 receptor beta 1	2.738	0.009	0.049	0.07
668478	668478	Ighv1-9	immunoglobulin heavy variable V1-9	0.036	0.007	0.043	0.07
217306	217306	Cd300e	CD300e antigen	2.434	0.005	0.035	0.071
100038363	100038363	F630028O10Rik	RIKEN cDNA F630028O10 gene	1.288	0.004	0.03	0.075
16517	16517	Kcnj16	potassium inwardly-rectifying channel, subfamily J, member 16	3.342	0.002	0.02	0.079
101488	101488	Slco2b1	solute carrier organic anion transporter family, member 2b1	3.431	0.009	0.048	0.079
66859	66859	Slc16a9	solute carrier family 16 (monocarboxylic acid transporters), member 9	2.947	0.008	0.044	0.08
16518	16518	Kcnj2	potassium inwardly-rectifying channel, subfamily J, member 2	0.879	0.002	0.021	0.08
14735	14735	Gpc4	glypican 4	0.019	0.004	0.033	0.081
16513	16513	Kcnj10	potassium inwardly-rectifying channel, subfamily J, member 10	4.633	0.004	0.031	0.083
224840	224840	Treml4	triggering receptor expressed on myeloid cells-like 4	4.376	0.008	0.045	0.083
26903	26903	Dysf	dysferlin	1.982	0.004	0.031	0.085
100038909	100038909	Gm14548	predicted gene 14548	1.295	0.001	0.018	0.086
11988	11988	Slc7a2	solute carrier family 7 (cationic amino acid transporter, y+ system), member 2	1.943	0.003	0.028	0.087
67916	67916	Plpp3	phospholipid phosphatase 3	2.749	0.004	0.029	0.087
14133	14133	Fcna	ficolin A	5.896	0.004	0.031	0.088
545812	545812	Pilrb2	paired immunoglobin-like type 2 receptor beta 2	2.846	0.003	0.027	0.088
66569	66569	Gdpd1	glycerophosphodiester phosphodiesterase domain containing 1	1.329	0.004	0.03	0.09
12771	12771	Ccr3	chemokine (C-C motif) receptor 3	5.583	0.006	0.038	0.092
17289	17289	Mertk	c-mer proto-oncogene tyrosine kinase	5.077	0.004	0.033	0.093
20358	20358	Sema6a	sema domain, transmembrane domain (TM), and cytoplasmic domain, (semaphorin) 6A	0.888	0.006	0.037	0.093
330166	330166	Miat	myocardial infarction associated transcript (non-protein coding)	1.982	0	0	0.094
11801	11801	Cd5l	CD5 antigen-like	5.408	0.001	0.016	0.095
11302	11302	Aatk	apoptosis-associated tyrosine kinase	1.345	0.003	0.025	0.097
52614	52614	Adgre4	adhesion G protein-coupled receptor E4	5.689	0.002	0.02	0.097
15368	15368	Hmox1	heme oxygenase 1	7.433	0.002	0.022	0.098
227671	227671	Gbgt1	globoside alpha-1,3-N-acetylgalactosaminyltransferase 1	0.338	0.001	0.016	0.098
102278	102278	Cpne7	copine VII	1.66	0	0	10.183
381924	381924	Itgad	integrin, alpha D	6.213	0.003	0.029	0.099
231805	231805	Pilra	paired immunoglobin-like type 2 receptor alpha	3.478	0.006	0.037	0.099
83382	83382	Siglece	sialic acid binding Ig-like lectin E	3.308	0.007	0.043	0.1
18173	18173	Slc11a1	solute carrier family 11 (proton-coupled divalent metal ion transporters), member 1	4.685	0.002	0.02	0.1
14425	14425	Galnt3	UDP-N-acetyl-alpha-D-galactosamine:polypeptide N-acetylgalactosaminyltransferase 3	3.357	0.005	0.033	0.1
54725	54725	Cadm1	cell adhesion molecule 1	4.124	0.006	0.04	0.1
170744	170744	Tlr8	toll-like receptor 8	2.778	0.002	0.019	0.101
24108	24108	Ubd	ubiquitin D	0.984	0	0.001	0.102
26888	26888	Clec4a2	C-type lectin domain family 4, member a2	2.448	0.001	0.017	0.104
15446	15446	Hpgd	hydroxyprostaglandin dehydrogenase 15 (NAD)	5.063	0.002	0.022	0.104
20728	20728	Spic	Spi-C transcription factor (Spi-1/PU.1 related)	4.992	0.003	0.026	0.104
14586	14586	Gfra2	glial cell line derived neurotrophic factor family receptor alpha 2	4.258	0.003	0.027	0.104
13733	13733	Adgre1	adhesion G protein-coupled receptor E1	5.909	0.002	0.022	0.105
50768	50768	Dlc1	deleted in liver cancer 1	0.813	0.007	0.043	0.107
22329	22329	Vcam1	vascular cell adhesion molecule 1	8.116	0.002	0.02	0.107
17533	17533	Mrc1	mannose receptor, C type 1	6.784	0.001	0.013	0.107
217262	217262	Abca9	ATP-binding cassette, sub-family A (ABC1), member 9	2.599	0	0.01	0.108
16419	16419	Itgb5	integrin beta 5	3.803	0.005	0.034	0.108
624681	624681	Btnl6	butyrophilin-like 6	1.172	0.005	0.035	0.108
14129	14129	Fcgr1	Fc receptor, IgG, high affinity I	2.61	0.001	0.011	0.109
21391	21391	Tbxas1	thromboxane A synthase 1, platelet	2.966	0.006	0.04	0.111
232413	232413	Clec12a	C-type lectin domain family 12, member a	3.564	0.003	0.027	0.111
353346	353346	Gpr141	G protein-coupled receptor 141	2.658	0.008	0.046	0.113
56760	56760	Clec1b	C-type lectin domain family 1, member b	2.079	0.004	0.032	0.113
56807	56807	Scamp5	secretory carrier membrane protein 5	2.191	0.003	0.025	0.113
319387	319387	Adgrl3	adhesion G protein-coupled receptor L3	1.859	0.001	0.016	0.114
319711	319711	E230029C05Rik	RIKEN cDNA E230029C05 gene	1.906	0.008	0.044	0.115
627984	627984	Nlrp1c-ps	NLR family, pyrin domain containing 1C, pseudogene	0.891	0.005	0.037	0.117
16971	16971	Lrp1	low density lipoprotein receptor-related protein 1	6.531	0.006	0.038	0.117
12978	12978	Csf1r	colony stimulating factor 1 receptor	7.773	0.002	0.018	0.118
20969	20969	Sdc1	syndecan 1	0.609	0	0.001	0.119
26464	26464	Vnn3	vanin 3	1.154	0.003	0.026	0.12
70423	70423	Tspan15	tetraspanin 15	1.975	0.008	0.045	0.12
16000	16000	Igf1	insulin-like growth factor 1	4.776	0.002	0.022	0.12
16633	16633	Klra2	killer cell lectin-like receptor, subfamily A, member 2	2.196	0.001	0.011	0.121
192188	192188	Stab2	stabilin 2	4.243	0.008	0.046	0.121
22041	22041	Trf	transferrin	6.741	0.001	0.016	0.122
20661	20661	Sort1	sortilin 1	4.257	0.008	0.047	0.122
73149	73149	Clec4a3	C-type lectin domain family 4, member a3	3.404	0.001	0.016	0.122
28240	28240	Trpm2	transient receptor potential cation channel, subfamily M, member 2	5.035	0.003	0.026	0.123
270084	270084	Lpcat2	lysophosphatidylcholine acyltransferase 2	3.052	0.001	0.018	0.124
243420	243420	Igkv1-135	immunoglobulin kappa variable 1-135	2.222	0.003	0.027	0.124
72145	72145	Wdfy3	WD repeat and FYVE domain containing 3	4.761	0.004	0.03	0.124
76408	76408	Abcc3	ATP-binding cassette, sub-family C (CFTR/MRP), member 3	5.204	0.003	0.025	0.126
69288	69288	Rhobtb1	Rho-related BTB domain containing 1	1.407	0.003	0.027	0.126
14289	14289	Fpr2	formyl peptide receptor 2	0.682	0	0.008	0.126
70097	70097	Sash1	SAM and SH3 domain containing 1	5.155	0.005	0.037	0.126
109676	109676	Ank2	ankyrin 2, brain	0.594	0.007	0.042	0.127
94185	94185	Tnfrsf21	tumor necrosis factor receptor superfamily, member 21	3.515	0.002	0.018	0.127
11554	11554	Adrb1	adrenergic receptor, beta 1	1.721	0.004	0.031	0.128
347722	347722	Agap1	ArfGAP with GTPase domain, ankyrin repeat and PH domain 1	2.928	0.009	0.049	0.129
327766	327766	Tmem26	transmembrane protein 26	4.026	0.002	0.023	0.129
780931	780931	Ighv1-53	immunoglobulin heavy variable 1-53	-0.008	0.001	0.017	0.13
224014	224014	Fgd4	FYVE, RhoGEF and PH domain containing 4	1.284	0.004	0.032	0.131
217303	217303	Cd300a	CD300A antigen	4.693	0.004	0.03	0.131
632126	632126	Btnl4	butyrophilin-like 4	0.72	0.003	0.026	0.132
216991	216991	Adap2	ArfGAP with dual PH domains 2	3.029	0.005	0.036	0.132
269799	269799	Clec4a1	C-type lectin domain family 4, member a1	3.614	0.004	0.029	0.134
234797	234797	6430548M08Rik	RIKEN cDNA 6430548M08 gene	2.982	0.007	0.042	0.134
212032	212032	Hk3	hexokinase 3	3.428	0	0.008	0.135
26874	26874	Abcd2	ATP-binding cassette, sub-family D (ALD), member 2	1.81	0.007	0.041	0.135
20541	20541	Slc8a1	solute carrier family 8 (sodium/calcium exchanger), member 1	3.876	0.008	0.044	0.135
16956	16956	Lpl	lipoprotein lipase	3.681	0.009	0.05	0.136
12805	12805	Cntn1	contactin 1	2.485	0	0	0.136
68318	68318	Aph1c	aph1 homolog C, gamma secretase subunit	1.056	0.004	0.029	0.136
21872	21872	Tjp1	tight junction protein 1	1.077	0.002	0.022	0.138
140497	140497	AF251705	cDNA sequence AF251705	3.144	0.004	0.031	0.138
74760	74760	Rab3il1	RAB3A interacting protein (rabin3)-like 1	3.24	0.004	0.03	0.138
56615	56615	Mgst1	microsomal glutathione S-transferase 1	1.667	0.004	0.031	0.139
12262	12262	C1qc	complement component 1, q subcomponent, C chain	6.546	0	0.007	0.139
12986	12986	Csf3r	colony stimulating factor 3 receptor (granulocyte)	2.129	0.003	0.027	0.139
104252	104252	Cdc42ep2	CDC42 effector protein (Rho GTPase binding) 2	1.127	0.004	0.031	0.139
16658	16658	Mafb	v-maf musculoaponeurotic fibrosarcoma oncogene family, protein B (avian)	4.946	0.004	0.03	0.14
27355	27355	Pald1	phosphatase domain containing, paladin 1	1.01	0.001	0.016	0.14
19261	19261	Sirpa	signal-regulatory protein alpha	6.843	0.003	0.025	0.14
74191	74191	P2ry13	purinergic receptor P2Y, G-protein coupled 13	4.37	0.001	0.013	0.14
634731	634731	Susd1	sushi domain containing 1	2.937	0.008	0.047	0.141
16456	16456	F11r	F11 receptor	1.516	0.009	0.049	0.141
12274	12274	C6	complement component 6	4.959	0.001	0.015	0.141
231842	231842	Amz1	archaelysin family metallopeptidase 1	2.64	0.004	0.031	0.142
19224	19224	Ptgs1	prostaglandin-endoperoxide synthase 1	4.458	0.005	0.037	0.142
100504737	100504737			3.787	0.001	0.013	0.143
20648	20648	Snta1	syntrophin, acidic 1	1.098	0.006	0.04	0.144
15216	15216	Hfe	hemochromatosis	3.735	0.005	0.035	0.145
104099	104099	Itga9	integrin alpha 9	4.844	0.004	0.033	0.145
320706	320706	Soga1	suppressor of glucose, autophagy associated 1	3.239	0.002	0.018	0.145
320712	320712	Abi3bp	ABI gene family, member 3 (NESH) binding protein	1.232	0	0.001	0.146
12260	12260	C1qb	complement component 1, q subcomponent, beta polypeptide	6.264	0	0.008	0.146
13823	13823	Epb41l3	erythrocyte membrane protein band 4.1 like 3	3.918	0.006	0.04	0.147
20512	20512	Slc1a3	solute carrier family 1 (glial high affinity glutamate transporter), member 3	2.905	0.001	0.012	0.147
26879	26879	B3galnt1	UDP-GalNAc:betaGlcNAc beta 1,3-galactosaminyltransferase, polypeptide 1	0.657	0.004	0.031	0.147
80719	80719	Igsf6	immunoglobulin superfamily, member 6	4.342	0.001	0.016	0.148
319939	319939	Tns3	tensin 3	4.472	0.001	0.017	0.148
27226	27226	Pla2g7	phospholipase A2, group VII (platelet-activating factor acetylhydrolase, plasma)	4.508	0.003	0.027	0.148
14131	14131	Fcgr3	Fc receptor, IgG, low affinity III	4.193	0.001	0.014	0.148
69226	69226	Snx24	sorting nexing 24	1.064	0.003	0.026	0.15
17311	17311	Kitl	kit ligand	1.663	0.005	0.037	0.15
239650	239650	Ccdc184	coiled-coil domain containing 184	0.49	0	0.008	0.15
14127	14127	Fcer1g	Fc receptor, IgE, high affinity I, gamma polypeptide	4.746	0.001	0.014	0.15
99633	99633	Adgrl2	adhesion G protein-coupled receptor L2	0.6	0.001	0.015	0.151
74039	74039	Nfam1	Nfat activating molecule with ITAM motif 1	3.471	0.003	0.025	0.151
12259	12259	C1qa	complement component 1, q subcomponent, alpha polypeptide	6.352	0	0.009	0.151
104086	104086	Cyp27a1	cytochrome P450, family 27, subfamily a, polypeptide 1	2.666	0.004	0.031	0.151
217826	217826	Kcnk13	potassium channel, subfamily K, member 13	1.381	0.006	0.038	0.153
279572	279572	Tlr13	toll-like receptor 13	3.064	0.003	0.027	0.153
216799	216799	Nlrp3	NLR family, pyrin domain containing 3	1.786	0.009	0.049	0.154
16525	16525	Kcnk1	potassium channel, subfamily K, member 1	0.882	0	0.002	0.156
18733	18733	Pirb	paired Ig-like receptor B	4.174	0.001	0.017	0.156
14132	14132	Fcgrt	Fc receptor, IgG, alpha chain transporter	4.105	0.004	0.033	0.158
16490	16490	Kcna2	potassium voltage-gated channel, shaker-related subfamily, member 2	3.447	0.003	0.028	0.158
17118	17118	Marcks	myristoylated alanine rich protein kinase C substrate	6.008	0.002	0.022	0.159
13857	13857	Epor	erythropoietin receptor	1.116	0.001	0.013	0.159
56620	56620	Clec4n	C-type lectin domain family 4, member n	4.927	0.002	0.024	0.159
207818	207818	Smagp	small cell adhesion glycoprotein	1.371	0.006	0.039	0.16
15162	15162	Hck	hemopoietic cell kinase	4.049	0.007	0.042	0.16
20970	20970	Sdc3	syndecan 3	6.794	0.001	0.011	0.161
214359	214359	Tmem51	transmembrane protein 51	2.967	0.003	0.025	0.162
22259	22259	Nr1h3	nuclear receptor subfamily 1, group H, member 3	4.024	0.002	0.02	0.163
211228	211228	Lrrc25	leucine rich repeat containing 25	2.968	0.005	0.037	0.164
18783	18783	Pla2g4a	phospholipase A2, group IVA (cytosolic, calcium-dependent)	2.649	0.001	0.017	0.164
246256	246256	Fcgr4	Fc receptor, IgG, low affinity IV	3.182	0.001	0.011	0.164
106952	106952	Arap3	ArfGAP with RhoGAP domain, ankyrin repeat and PH domain 3	2.293	0.001	0.013	0.166
13610	13610	S1pr3	sphingosine-1-phosphate receptor 3	1.247	0	0.007	0.167
15199	15199	Hebp1	heme binding protein 1	3.591	0.001	0.015	0.168
18636	18636	Cfp	complement factor properdin	6.183	0.001	0.016	0.168
13587	13587	Ear2	eosinophil-associated, ribonuclease A family, member 2	2.185	0.001	0.011	0.169
21928	21928	Tnfaip2	tumor necrosis factor, alpha-induced protein 2	3.284	0.002	0.021	0.17
218215	218215	Rnf144b	ring finger protein 144B	3.065	0.004	0.029	0.17
100042150	100042150	Nrg2	neuregulin 2	0.506	0	0.002	0.17
232414	232414	Clec9a	C-type lectin domain family 9, member a	0.843	0.007	0.043	0.171
239081	239081	Tlr11	toll-like receptor 11	0.673	0	0.001	0.172
21416	21416	Tcf7l2	transcription factor 7 like 2, T cell specific, HMG box	2.975	0.004	0.03	0.173
80782	80782	Klrb1b	killer cell lectin-like receptor subfamily B member 1B	3.439	0	0.001	0.173
270160	270160	Rab39	RAB39, member RAS oncogene family	1.113	0.007	0.041	0.173
73040	73040	2900052N01Rik	RIKEN cDNA 2900052N01 gene	2.249	0.005	0.036	0.173
320129	320129	Adrbk2	adrenergic receptor kinase, beta 2	5.162	0.005	0.034	0.175
16480	16480	Jup	junction plakoglobin	3.927	0.004	0.032	0.175
217305	217305	Cd300ld	CD300 molecule-like family member d	2.239	0.003	0.024	0.176
12263	12263	C2	complement component 2 (within H-2S)	3.019	0.001	0.012	0.176
72925	72925	2024-03-01	membrane-associated ring finger (C3HC4) 1	4.04	0.002	0.019	0.176
12514	12514	Cd68	CD68 antigen	4.827	0.001	0.012	0.177
66205	66205	Cd302	CD302 antigen	3.574	0.003	0.027	0.178
15951	15951	Ifi204	interferon activated gene 204	2.876	0	0.007	0.179
320747	320747	Lingo4	leucine rich repeat and Ig domain containing 4	0.882	0	0.003	0.179
17476	17476	Mpeg1	macrophage expressed gene 1	7.486	0	0.008	0.18
17086	17086	Ncr1	natural cytotoxicity triggering receptor 1	1.136	0	0.007	0.18
18106	18106	Cd244	CD244 natural killer cell receptor 2B4	3.021	0.003	0.024	0.181
16173	16173	Il18	interleukin 18	3.735	0.001	0.016	0.181
22177	22177	Tyrobp	TYRO protein tyrosine kinase binding protein	5.231	0.001	0.016	0.182
74202	74202	Fblim1	filamin binding LIM protein 1	1.35	0.006	0.039	0.182
12491	12491	Cd36	CD36 antigen	1.137	0	0.002	0.183
98496	98496	Pid1	phosphotyrosine interaction domain containing 1	2.171	0.001	0.017	0.183
226518	226518	Nmnat2	nicotinamide nucleotide adenylyltransferase 2	0.954	0	0.002	5.432
71740	71740	Pvrl4	poliovirus receptor-related 4	0.983	0.001	0.014	0.184
21810	21810	Tgfbi	transforming growth factor, beta induced	4.832	0	0.007	0.185
71409	71409	Fmnl2	formin-like 2	3.812	0.005	0.036	0.186
58860	58860	Adamdec1	ADAM-like, decysin 1	5.23	0	0.01	0.186
238803	238803	Zfp366	zinc finger protein 366	1.656	0.003	0.026	0.189
230787	230787	Themis2	thymocyte selection associated family member 2	4.344	0.001	0.014	0.19
66895	66895	Pxdc1	PX domain containing 1	2.192	0	0.004	0.19
73174	73174	Tbkbp1	TBK1 binding protein 1	1.948	0	0	0.191
67689	67689	Aldh3b1	aldehyde dehydrogenase 3 family, member B1	2.225	0.001	0.017	0.191
21898	21898	Tlr4	toll-like receptor 4	3.934	0	0.008	0.191
14191	14191	Fgr	FGR proto-oncogene, Src family tyrosine kinase	4.881	0.002	0.021	0.192
170706	170706	Tmem37	transmembrane protein 37	1.08	0.001	0.013	0.192
19731	19731	Rgl1	ral guanine nucleotide dissociation stimulator,-like 1	4.46	0.002	0.018	0.193
24099	24099	Tnfsf13b	tumor necrosis factor (ligand) superfamily, member 13b	1.469	0.002	0.018	5.162
668101	668101	Sirpb1b	signal-regulatory protein beta 1B	0.694	0.003	0.025	0.194
381353	381353	Gm996	predicted gene 996	2.054	0.007	0.042	0.194
192654	192654	Pla2g15	phospholipase A2, group XV	5.161	0.002	0.02	0.194
70355	70355	Gprc5c	G protein-coupled receptor, family C, group 5, member C	0.589	0.001	0.011	0.196
20540	20540	Slc7a7	solute carrier family 7 (cationic amino acid transporter, y+ system), member 7	3.057	0.008	0.047	0.196
29813	29813	Zfp385a	zinc finger protein 385A	2.529	0.003	0.025	0.196
271508	271508	4933408B17Rik	RIKEN cDNA 4933408B17 gene	0.813	0	0.007	5.09
66857	66857	Plbd1	phospholipase B domain containing 1	5.36	0.001	0.015	0.197
16177	16177	Il1r1	interleukin 1 receptor, type I	2.076	0	0.005	0.198
242662	242662	Rims3	regulating synaptic membrane exocytosis 3	2.383	0.002	0.02	0.198
70839	70839	P2ry12	purinergic receptor P2Y, G-protein coupled 12	2.791	0	0.008	0.199
13388	13388	Dll1	delta-like 1 (Drosophila)	1.555	0	0	0.2
77976	77976	Nuak1	NUAK family, SNF1-like kinase, 1	2.155	0.005	0.035	0.201
226691	226691	AI607873	expressed sequence AI607873	3.628	0.005	0.033	0.201
215690	215690	Nav1	neuron navigator 1	4.51	0.008	0.044	0.202
23859	23859	Dlg2	discs, large homolog 2 (Drosophila)	2.191	0.006	0.037	0.204
27007	27007	Klrk1	killer cell lectin-like receptor subfamily K, member 1	2.966	0	0.009	0.206
100503386	100503386	Tpbgl	trophoblast glycoprotein-like	1.123	0.005	0.036	0.206
20259	20259	Scin	scinderin	2.237	0.001	0.017	4.865
26414	26414	Mapk10	mitogen-activated protein kinase 10	0.755	0	0.01	0.206
21816	21816	Tgm1	transglutaminase 1, K polypeptide	3.151	0.003	0.025	0.206
109225	109225	Ms4a7	membrane-spanning 4-domains, subfamily A, member 7	1.778	0.002	0.019	0.206
17096	17096	Lyn	LYN proto-oncogene, Src family tyrosine kinase	5.353	0.002	0.022	0.207
170786	170786	Cd209a	CD209a antigen	2.061	0	0.007	0.207
24136	24136	Zeb2	zinc finger E-box binding homeobox 2	4.712	0	0.008	0.208
71310	71310	Tbc1d9	TBC1 domain family, member 9	3.384	0.002	0.022	0.209
14675	14675	Gna14	guanine nucleotide binding protein, alpha 14	0.995	0	0.003	4.787
11629	11629	Aif1	allograft inflammatory factor 1	3.912	0.001	0.012	0.209
381319	381319	Batf3	basic leucine zipper transcription factor, ATF-like 3	0.811	0	0.002	0.211
17084	17084	Ly86	lymphocyte antigen 86	3.723	0	0.006	0.212
104759	104759	Pld4	phospholipase D family, member 4	5.024	0.005	0.035	0.213
217304	217304	Cd300lb	CD300 antigen like family member B	0.936	0.001	0.014	0.213
18647	18647	Cdk14	cyclin-dependent kinase 14	2.071	0.007	0.042	0.215
140570	140570	Plxnb2	plexin B2	5.535	0.003	0.027	0.215
21426	21426	Tfec	transcription factor EC	1.713	0.005	0.036	0.216
22271	22271	Upp1	uridine phosphorylase 1	0.852	0	0.008	0.216
233016	233016	Blvrb	biliverdin reductase B (flavin reductase (NADPH))	4.014	0.001	0.017	0.216
244234	244234	5830411N06Rik	RIKEN cDNA 5830411N06 gene	2.812	0	0	0.216
17079	17079	Cd180	CD180 antigen	3.227	0.001	0.017	0.217
228357	228357	Lrp4	low density lipoprotein receptor-related protein 4	2.379	0.009	0.048	0.217
17532	17532	Mras	muscle and microspikes RAS	0.721	0.003	0.025	0.218
14369	14369	Fzd7	frizzled class receptor 7	1.648	0.001	0.015	0.221
11468	11468	Actg2	actin, gamma 2, smooth muscle, enteric	4.124	0	0.002	4.53
433375	433375	Creg1	cellular repressor of E1A-stimulated genes 1	6.389	0.002	0.019	0.222
17920	17920	Myo6	myosin VI	5.481	0	0	4.499
100040151	100040151	Gm2629	aldehyde dehydrogenase 9, subfamily A1 pseudogene	1.203	0.004	0.032	0.223
668591	668591	Ighv1-81	immunoglobulin heavy variable 1-81	-0.94	0.007	0.043	0.223
15114	15114	Hap1	huntingtin-associated protein 1	3.805	0.004	0.032	0.224
58227	58227	Fam184b	family with sequence similarity 184, member B	2.449	0	0	0.224
66141	66141	Ifitm3	interferon induced transmembrane protein 3	3.035	0	0.009	0.226
21817	21817	Tgm2	transglutaminase 2, C polypeptide	5.109	0.006	0.037	0.226
235380	235380	Dmxl2	Dmx-like 2	2.49	0.006	0.037	0.226
320832	320832	Sirpb1a	signal-regulatory protein beta 1A	1.827	0.005	0.035	0.228
56857	56857	Slc37a2	solute carrier family 37 (glycerol-3-phosphate transporter), member 2	3.855	0.001	0.017	0.228
246746	246746	Cd300lf	CD300 antigen like family member F	2.888	0.002	0.02	0.229
54486	54486	Hpgds	hematopoietic prostaglandin D synthase	4.403	0.005	0.037	0.229
67299	67299	Dock7	dedicator of cytokinesis 7	2.903	0.003	0.027	0.23
211550	211550	Tifa	TRAF-interacting protein with forkhead-associated domain	2.475	0.004	0.033	0.231
20305	20305	Ccl6	chemokine (C-C motif) ligand 6	2.524	0	0.009	0.231
433638	433638	I830077J02Rik	RIKEN cDNA I830077J02 gene	1.904	0.004	0.03	0.232
20446	20446	St6galnac2	ST6 (alpha-N-acetyl-neuraminyl-2,3-beta-galactosyl-1,3)-N-acetylgalactosaminide alpha-2,6-sialyltransferase 2	2.384	0.008	0.044	0.232
142980	142980	Tlr3	toll-like receptor 3	1.326	0.001	0.016	0.233
320088	320088	C030034L19Rik	RIKEN cDNA C030034L19 gene	3.106	0	0.002	4.281
26382	26382	Fgd2	FYVE, RhoGEF and PH domain containing 2	3.807	0.003	0.029	0.234
17000	17000	Ltbr	lymphotoxin B receptor	1.903	0.004	0.033	0.234
67092	67092	Gatm	glycine amidinotransferase (L-arginine:glycine amidinotransferase)	2.391	0.005	0.036	0.234
110095	110095	Pygl	liver glycogen phosphorylase	3.138	0.004	0.031	0.235
74748	74748	Slamf8	SLAM family member 8	2.143	0	0	0.236
27052	27052	Aoah	acyloxyacyl hydrolase	1.219	0.003	0.027	0.236
212898	212898	Dse	dermatan sulfate epimerase	4.62	0.001	0.015	0.237
228662	228662	Btbd3	BTB (POZ) domain containing 3	0.582	0	0.008	0.239
242248	242248	Bank1	B cell scaffold protein with ankyrin repeats 1	4.393	0.001	0.016	0.242
16973	16973	Lrp5	low density lipoprotein receptor-related protein 5	3.512	0.008	0.045	0.242
11496	11496	Adam22	a disintegrin and metallopeptidase domain 22	3.226	0.003	0.026	0.243
81897	81897	Tlr9	toll-like receptor 9	2.591	0.001	0.014	0.245
13805	13805	Eng	endoglin	1.052	0.001	0.013	0.245
17999	17999	Nedd4	neural precursor cell expressed, developmentally down-regulated 4	4.155	0	0	0.246
70350	70350	Basp1	brain abundant, membrane attached signal protein 1	3.252	0.007	0.043	0.248
11820	11820	App	amyloid beta (A4) precursor protein	4.658	0.003	0.026	0.248
79221	79221	Hdac9	histone deacetylase 9	3.354	0	0.002	0.248
14389	14389	Gab2	growth factor receptor bound protein 2-associated protein 2	2.953	0.004	0.031	0.248
545030	545030	Wdfy4	WD repeat and FYVE domain containing 4	4.974	0.001	0.016	0.249
16175	16175	Il1a	interleukin 1 alpha	1.619	0.007	0.042	0.252
234779	234779	Plcg2	phospholipase C, gamma 2	3.769	0	0.008	0.252
217733	217733	Tmem63c	transmembrane protein 63c	1.836	0	0	3.952
16988	16988	Lst1	leukocyte specific transcript 1	3.132	0.001	0.017	0.254
12229	12229	Btk	Bruton agammaglobulinemia tyrosine kinase	2.909	0	0.009	0.254
18679	18679	Phka1	phosphorylase kinase alpha 1	0.821	0	0.006	0.256
15242	15242	Hhex	hematopoietically expressed homeobox	1.768	0.001	0.012	0.256
245945	245945	Rbm47	RNA binding motif protein 47	1.258	0.002	0.019	0.256
21934	21934	Tnfrsf11a	tumor necrosis factor receptor superfamily, member 11a, NFKB activator	2.31	0.009	0.049	0.257
51875	51875	Tmem141	transmembrane protein 141	1.538	0.005	0.035	0.257
20266	20266	Scn1b	sodium channel, voltage-gated, type I, beta	1.613	0.003	0.026	0.257
117160	117160	Ttyh2	tweety family member 2	2.567	0.004	0.03	0.258
330662	330662	Dock1	dedicator of cytokinesis 1	1.063	0.002	0.021	0.259
19141	19141	Lgmn	legumain	6.215	0.009	0.049	0.26
13017	13017	Ctbp2	C-terminal binding protein 2	1.44	0	0.005	0.261
16176	16176	Il1b	interleukin 1 beta	2.264	0	0.009	0.261
217333	217333	Trim47	tripartite motif-containing 47	1.173	0.001	0.014	0.262
22151	22151	Tubb2a	tubulin, beta 2A class IIA	3.452	0	0	0.264
71779	71779	2024-03-08	membrane-associated ring finger (C3HC4) 8	2.676	0.003	0.025	0.264
213391	213391	Rassf4	Ras association (RalGDS/AF-6) domain family member 4	5.055	0.009	0.05	0.264
83924	83924	Gpr137b	G protein-coupled receptor 137B	2.489	0.002	0.018	0.265
77772	77772	Dcst1	DC-STAMP domain containing 1	1.173	0	0.009	3.748
19277	19277	Ptpro	protein tyrosine phosphatase, receptor type, O	1.157	0.001	0.012	0.267
20963	20963	Syk	spleen tyrosine kinase	5.387	0.005	0.036	0.269
14159	14159	Fes	feline sarcoma oncogene	3.532	0.003	0.025	0.27
212937	212937	Tifab	TRAF-interacting protein with forkhead-associated domain, family member B	3.062	0	0.007	0.271
16404	16404	Itga7	integrin alpha 7	3.452	0	0.001	3.65
13036	13036	Ctsh	cathepsin H	4.587	0.002	0.02	0.274
622976	622976	Gm6377	predicted gene 6377	2.292	0	0.002	0.275
100033459	100033459	Pydc3	pyrin domain containing 3	5.638	0	0.002	3.626
27261	27261	Dok3	docking protein 3	2.669	0.007	0.044	0.279
16178	16178	Il1r2	interleukin 1 receptor, type II	4.942	0	0.001	3.584
19024	19024	Ppfibp2	PTPRF interacting protein, binding protein 2 (liprin beta 2)	2.968	0.009	0.049	0.279
66881	66881	Pcyox1	prenylcysteine oxidase 1	4.688	0.008	0.045	0.281
17929	17929	Myom1	myomesin 1	1.184	0.008	0.046	0.282
11852	11852	Rhob	ras homolog family member B	5.07	0.001	0.011	0.282
14999	14999	H2-DMb1	histocompatibility 2, class II, locus Mb1	3.249	0	0.003	0.284
74145	74145	F13a1	coagulation factor XIII, A1 subunit	2.456	0	0.005	0.284
11906	11906	Zfhx3	zinc finger homeobox 3	1.44	0.002	0.02	0.286
320148	320148	B430306N03Rik	RIKEN cDNA B430306N03 gene	3.841	0.004	0.029	0.287
17970	17970	Ncf2	neutrophil cytosolic factor 2	3.175	0.001	0.017	0.287
68507	68507	Ppfia4	protein tyrosine phosphatase, receptor type, f polypeptide (PTPRF), interacting protein (liprin), alpha 4	2.663	0.001	0.011	0.287
170752	170752	Bco2	beta-carotene oxygenase 2	1.514	0.001	0.011	0.288
171504	171504	Apobr	apolipoprotein B receptor	4.24	0	0.008	0.288
16010	16010	Igfbp4	insulin-like growth factor binding protein 4	7.607	0	0	3.458
16168	16168	Il15	interleukin 15	0.882	0.004	0.03	0.292
209590	209590	Il23r	interleukin 23 receptor	1.935	0	0.005	0.293
215821	215821	Arfgef3	ARFGEF family member 3	1.635	0	0.007	3.367
226101	226101	Myof	myoferlin	2.751	0.007	0.044	0.297
210108	210108	D130043K22Rik	RIKEN cDNA D130043K22 gene	0.772	0	0.001	3.361
94249	94249	Slc24a3	solute carrier family 24 (sodium/potassium/calcium exchanger), member 3	0.916	0.002	0.02	3.338
106504	106504	Stk38	serine/threonine kinase 38	9.251	0	0	3.304
80281	80281	Cttnbp2nl	CTTNBP2 N-terminal like	2.467	0.004	0.031	0.303
234353	234353	Psd3	pleckstrin and Sec7 domain containing 3	2.453	0.003	0.026	0.304
76850	76850	Ago4	argonaute RISC catalytic subunit 4	2.083	0.001	0.011	0.305
320292	320292	Rasgef1b	RasGEF domain family, member 1B	3.91	0.003	0.027	0.305
67893	67893	Tmem86a	transmembrane protein 86A	3.571	0.002	0.019	0.305
71712	71712	Dram1	DNA-damage regulated autophagy modulator 1	2.13	0.002	0.019	0.305
65973	65973	Asph	aspartate-beta-hydroxylase	2.562	0.007	0.041	0.308
16199	16199	Il9r	interleukin 9 receptor	5.308	0	0.001	3.239
14939	14939	Gzmb	granzyme B	4.212	0.006	0.039	0.311
207474	207474	Kctd12b	potassium channel tetramerisation domain containing 12b	3.908	0.001	0.015	0.314
18830	18830	Pltp	phospholipid transfer protein	2.158	0.002	0.023	0.316
622434	622434	Arhgef26	Rho guanine nucleotide exchange factor (GEF) 26	1.502	0	0.001	0.316
20375	20375	Spi1	spleen focus forming virus (SFFV) proviral integration oncogene	3.305	0	0.005	0.316
210029	210029	Metrnl	meteorin, glial cell differentiation regulator-like	1.538	0.002	0.019	0.317
54153	54153	Rasa4	RAS p21 protein activator 4	3.788	0.001	0.015	0.317
214137	214137	Arhgap29	Rho GTPase activating protein 29	2.191	0.001	0.016	0.32
100502854	100502854	D030029J20Rik	RIKEN cDNA D030029J20 gene	0.773	0.002	0.019	0.321
13195	13195	Ddc	dopa decarboxylase	1.196	0	0.001	0.322
52855	52855	Lair1	leukocyte-associated Ig-like receptor 1	4.664	0.004	0.032	0.322
14961	14961	H2-Ab1	histocompatibility 2, class II antigen A, beta 1	6.346	0	0.008	0.323
83490	83490	Pik3ap1	phosphoinositide-3-kinase adaptor protein 1	4.029	0.003	0.025	0.323
76686	76686	Clip3	CAP-GLY domain containing linker protein 3	2.611	0	0.007	3.091
142682	142682	Zcchc14	zinc finger, CCHC domain containing 14	0.739	0.004	0.033	0.324
22249	22249	Unc13b	unc-13 homolog B (C. elegans)	0.829	0.002	0.022	0.325
14960	14960	H2-Aa	histocompatibility 2, class II antigen A, alpha	7.201	0	0.004	0.325
17064	17064	Cd93	CD93 antigen	0.991	0.001	0.013	0.325
74194	74194	Rnd3	Rho family GTPase 3	1.773	0.003	0.027	0.326
239217	239217	Kctd12	potassium channel tetramerisation domain containing 12	6.035	0	0.007	0.326
69169	69169	Fcmr	Fc fragment of IgM receptor	2.056	0	0.001	0.326
54445	54445	Unc93b1	unc-93 homolog B1 (C. elegans)	6.408	0.001	0.017	0.327
29856	29856	Smtn	smoothelin	2.694	0.001	0.016	3.053
97998	97998	Deptor	DEP domain containing MTOR-interacting protein	0.958	0	0.005	0.328
245666	245666	Iqsec2	IQ motif and Sec7 domain 2	1.076	0.007	0.041	0.328
320879	320879	B230217O12Rik	RIKEN cDNA B230217O12 gene	1.75	0	0.001	3.047
269389	269389	Tox2	TOX high mobility group box family member 2	3.608	0	0.001	3.042
18479	18479	Pak1	p21 protein (Cdc42/Rac)-activated kinase 1	3.655	0.001	0.013	0.33
66457	66457	2810002D19Rik	RIKEN cDNA 2810002D19 gene	2.467	0	0.001	0.33
100340	100340	Smpdl3b	sphingomyelin phosphodiesterase, acid-like 3B	1.451	0	0.001	3.017
14345	14345	Fut4	fucosyltransferase 4	1.807	0.001	0.016	0.332
13030	13030	Ctsb	cathepsin B	9.431	0.001	0.013	0.332
140765	140765	Tmprss3	transmembrane protease, serine 3	0.826	0	0.002	3.008
232288	232288	Frmd4b	FERM domain containing 4B	5.86	0.003	0.027	0.333
16795	16795	Large	like-glycosyltransferase	1.77	0.008	0.047	0.335
20308	20308	Ccl9	chemokine (C-C motif) ligand 9	1.053	0	0.007	0.335
100705	100705	Acacb	acetyl-Coenzyme A carboxylase beta	1.788	0	0.007	2.973
242202	242202	Pde5a	phosphodiesterase 5A, cGMP-specific	0.863	0.001	0.016	0.336
217203	217203	Tmem106a	transmembrane protein 106A	3.817	0.004	0.033	0.337
226525	226525	Rasal2	RAS protein activator like 2	1.923	0.004	0.033	0.337
56193	56193	Plek	pleckstrin	5.241	0	0.002	0.341
12143	12143	Blk	B lymphoid kinase	1.935	0	0.007	0.341
244853	244853	Nxpe4	neurexophilin and PC-esterase domain family, member 4	1.411	0.007	0.041	0.343
66190	66190	Acer3	alkaline ceramidase 3	4.597	0.002	0.022	0.343
72668	72668	Skida1	SKI/DACH domain containing 1	1.068	0	0.008	2.912
22141	22141	Tub	tubby candidate gene	1.782	0.001	0.013	2.906
16909	16909	Lmo2	LIM domain only 2	2.308	0.005	0.034	0.344
12983	12983	Csf2rb	colony stimulating factor 2 receptor, beta, low-affinity (granulocyte-macrophage)	3.782	0.001	0.012	0.344
107769	107769	Tm6sf1	transmembrane 6 superfamily member 1	3.282	0	0.002	0.346
16164	16164	Il13ra1	interleukin 13 receptor, alpha 1	3.194	0.006	0.04	0.347
11482	11482	Acvrl1	activin A receptor, type II-like 1	3.864	0.001	0.013	0.348
328778	328778	Rab26	RAB26, member RAS oncogene family	1.94	0	0.007	2.864
268595	268595	D430019H16Rik	RIKEN cDNA D430019H16 gene	0.961	0.002	0.019	2.839
27405	27405	Abcg3	ATP-binding cassette, sub-family G (WHITE), member 3	6.883	0.003	0.026	0.353
13039	13039	Ctsl	cathepsin L	4.223	0.002	0.023	0.353
59010	59010	Sqrdl	sulfide quinone reductase-like (yeast)	2.944	0	0.002	0.356
16443	16443	Itsn1	intersectin 1 (SH3 domain protein 1A)	4.1	0.005	0.034	0.358
554327	554327	2610042L04Rik	RIKEN cDNA 2610042L04 gene	1.341	0	0.009	2.784
21956	21956	Tnnt2	troponin T2, cardiac	0.734	0	0.006	0.359
12815	12815	Col11a2	collagen, type XI, alpha 2	5.003	0	0.008	0.362
64011	64011	Nrgn	neurogranin	1.63	0	0.004	0.362
14969	14969	H2-Eb1	histocompatibility 2, class II antigen E beta	6.691	0.001	0.012	0.362
14128	14128	Fcer2a	Fc receptor, IgE, low affinity II, alpha polypeptide	1.248	0	0.008	0.363
210808	210808	Lacc1	laccase (multicopper oxidoreductase) domain containing 1	2.455	0.002	0.02	0.366
209630	209630	Frmd4a	FERM domain containing 4A	3.554	0.001	0.013	0.367
226751	226751	Cdc42bpa	CDC42 binding protein kinase alpha	1.819	0	0.007	0.37
15926	15926	Idh1	isocitrate dehydrogenase 1 (NADP+), soluble	4.534	0.004	0.03	0.374
170743	170743	Tlr7	toll-like receptor 7	5.771	0	0.009	0.374
26432	26432	Plod2	procollagen lysine, 2-oxoglutarate 5-dioxygenase 2	2.672	0	0.003	2.665
319880	319880	Tmcc3	transmembrane and coiled coil domains 3	3.917	0.008	0.045	0.377
381417	381417	Gm14085	predicted gene 14085	5.946	0	0	0.378
75323	75323	4930558J18Rik	RIKEN cDNA 4930558J18 gene	2.228	0.003	0.025	2.644
14824	14824	Grn	granulin	6.399	0.001	0.017	0.379
243385	243385	Gprin3	GPRIN family member 3	6.121	0.001	0.011	2.641
12298	12298	Cacnb4	calcium channel, voltage-dependent, beta 4 subunit	1.443	0.004	0.029	0.38
57764	57764	Ntn4	netrin 4	1.55	0.007	0.044	0.38
73710	73710	Tubb2b	tubulin, beta 2B class IIB	1.706	0.001	0.012	0.382
381347	381347	4930412O13Rik	RIKEN cDNA 4930412O13 gene	1.392	0	0.01	2.617
17082	17082	Il1rl1	interleukin 1 receptor-like 1	6.363	0	0.006	2.606
54610	54610	Tbc1d8	TBC1 domain family, member 8	3.242	0.001	0.017	0.384
100503024	100503024			2.652	0	0.001	2.603
16411	16411	Itgax	integrin alpha X	4.208	0	0.001	0.384
11432	11432	Acp2	acid phosphatase 2, lysosomal	5.862	0.002	0.023	0.384
108800	108800	Ston2	stonin 2	2.521	0.008	0.046	0.385
68813	68813	Dock5	dedicator of cytokinesis 5	4.151	0	0	0.386
56695	56695	Pnkd	paroxysmal nonkinesiogenic dyskinesia	4.553	0	0.002	2.583
78286	78286	Nav2	neuron navigator 2	5.923	0	0.008	2.578
12902	12902	Cr2	complement receptor 2	2.696	0	0.002	0.388
11745	11745	Anxa3	annexin A3	2.42	0.002	0.02	0.388
226654	226654	Tstd1	thiosulfate sulfurtransferase (rhodanese)-like domain containing 1	1.89	0	0.01	2.568
14325	14325	Ftl1	ferritin light polypeptide 1	6.939	0.001	0.013	0.389
232408	232408	Klrb1f	killer cell lectin-like receptor subfamily B member 1F	3.104	0	0.002	0.39
100038585	100038585			1.649	0.001	0.015	2.543
14814	14814	Grin2d	glutamate receptor, ionotropic, NMDA2D (epsilon 4)	1.787	0	0.006	2.541
106572	106572	Rab31	RAB31, member RAS oncogene family	3.545	0.006	0.038	0.394
171167	171167	Fut10	fucosyltransferase 10	1.99	0	0.002	2.529
106763	106763	Ttbk1	tau tubulin kinase 1	2.291	0.007	0.044	2.525
74150	74150	Slc35f5	solute carrier family 35, member F5	2.053	0.005	0.037	0.397
171285	171285	Havcr2	hepatitis A virus cellular receptor 2	3.547	0	0.009	0.402
69784	69784	1500009L16Rik	RIKEN cDNA 1500009L16 gene	2.054	0	0.004	2.486
74580	74580	Pyroxd2	pyridine nucleotide-disulphide oxidoreductase domain 2	2.583	0.006	0.039	0.403
74002	74002	Psd2	pleckstrin and Sec7 domain containing 2	3.628	0.001	0.011	0.404
12769	12769	Ccr9	chemokine (C-C motif) receptor 9	3.949	0.008	0.045	0.404
13641	13641	Efnb1	ephrin B1	1.983	0.001	0.012	0.405
11622	11622	Ahr	aryl-hydrocarbon receptor	5.769	0	0	2.461
331493	331493	Gm5127	predicted gene 5127	0.974	0	0.004	2.459
17329	17329	Cxcl9	chemokine (C-X-C motif) ligand 9	2.836	0.001	0.016	0.408
13855	13855	Epn2	epsin 2	1.204	0.003	0.026	0.409
100502869	100502869	Gm19422	predicted gene, 19422	4.89	0	0.003	2.443
269275	269275	Acvr1c	activin A receptor, type IC	2.965	0.005	0.033	2.442
72747	72747	Ttc39c	tetratricopeptide repeat domain 39C	5.178	0.001	0.013	2.434
72821	72821	Scn2b	sodium channel, voltage-gated, type II, beta	1.1	0	0.009	2.424
16149	16149	Cd74	CD74 antigen (invariant polypeptide of major histocompatibility complex, class II antigen-associated)	8.384	0	0.003	0.415
225362	225362	Reep2	receptor accessory protein 2	1.664	0.001	0.018	2.407
67844	67844	Rab32	RAB32, member RAS oncogene family	3.74	0.005	0.036	0.415
13821	13821	Epb41l1	erythrocyte membrane protein band 4.1 like 1	2.652	0	0.006	0.416
24088	24088	Tlr2	toll-like receptor 2	3.388	0.002	0.019	0.416
381983	381983	Lmtk3	lemur tyrosine kinase 3	2.524	0.007	0.043	2.401
382045	382045	Adgrg5	adhesion G protein-coupled receptor G5	3.039	0	0.006	0.417
72054	72054	Cyp4f18	cytochrome P450, family 4, subfamily f, polypeptide 18	0.941	0.003	0.028	0.417
211134	211134	Lzts1	leucine zipper, putative tumor suppressor 1	1.655	0.003	0.024	2.396
17756	17756	Map2	microtubule-associated protein 2	2.963	0	0	2.395
114249	114249	Npnt	nephronectin	1.021	0	0.007	0.418
20971	20971	Sdc4	syndecan 4	4.649	0	0.009	0.418
56644	56644	Clec7a	C-type lectin domain family 7, member a	2.969	0	0.009	0.418
378460	378460	Pram1	PML-RAR alpha-regulated adaptor molecule 1	2.446	0.001	0.016	0.419
11520	11520	Plin2	perilipin 2	4.051	0.001	0.017	0.419
192734	192734	Lrrc75b	leucine rich repeat containing 75B	0.917	0	0.002	2.385
102693	102693	Phldb1	pleckstrin homology like domain, family B, member 1	2.437	0	0.002	2.384
231834	231834	Snx8	sorting nexin 8	2.583	0.003	0.026	0.419
12874	12874	Cpd	carboxypeptidase D	6.212	0	0	2.381
57875	57875	Angptl4	angiopoietin-like 4	2.757	0.002	0.018	0.421
65969	65969	Cubn	cubilin (intrinsic factor-cobalamin receptor)	1.008	0	0.005	2.371
11690	11690	Alox5ap	arachidonate 5-lipoxygenase activating protein	1.399	0.005	0.034	0.422
237253	237253	Lrp11	low density lipoprotein receptor-related protein 11	0.976	0.003	0.024	0.423
622402	622402	Akr1c12	aldo-keto reductase family 1, member C12	1.637	0	0.008	2.364
20341	20341	Selenbp1	selenium binding protein 1	0.863	0.002	0.02	0.424
14710	14710	Gngt2	guanine nucleotide binding protein (G protein), gamma transducing activity polypeptide 2	3.954	0.004	0.03	0.425
242585	242585	Slc35d1	solute carrier family 35 (UDP-glucuronic acid/UDP-N-acetylgalactosamine dual transporter), member D1	5.082	0	0.008	0.425
13032	13032	Ctsc	cathepsin C	7.294	0.003	0.026	0.426
14538	14538	Gcnt2	glucosaminyl (N-acetyl) transferase 2, I-branching enzyme	1.092	0.001	0.015	0.426
13421	13421	Dnase1l3	deoxyribonuclease 1-like 3	4.588	0.001	0.012	0.426
19271	19271	Ptprj	protein tyrosine phosphatase, receptor type, J	5.942	0.002	0.02	0.427
16963	16963	Xcl1	chemokine (C motif) ligand 1	1.583	0.002	0.022	0.429
75345	75345	Slamf7	SLAM family member 7	4.259	0	0.003	0.429
16590	16590	Kit	kit oncogene	3.487	0	0.001	0.43
13423	13423	Dnase2a	deoxyribonuclease II alpha	4.232	0.007	0.043	0.431
75612	75612	Gns	glucosamine (N-acetyl)-6-sulfatase	6.663	0.001	0.017	0.431
19885	19885	Rorc	RAR-related orphan receptor gamma	3.691	0.001	0.011	0.432
67448	67448	Plxdc2	plexin domain containing 2	1.228	0.002	0.019	0.432
81703	81703	Jdp2	Jun dimerization protein 2	1.843	0	0.005	0.434
19156	19156	Psap	prosaposin	9.638	0.001	0.014	0.435
23887	23887	Ggt5	gamma-glutamyltransferase 5	2.842	0.004	0.032	0.436
13631	13631	Eef2k	eukaryotic elongation factor-2 kinase	4.339	0	0.005	0.437
223649	223649	Nrbp2	nuclear receptor binding protein 2	3.294	0	0.001	2.282
71685	71685	Galnt14	UDP-N-acetyl-alpha-D-galactosamine:polypeptide N-acetylgalactosaminyltransferase 14	1.128	0.001	0.016	2.274
100504422	100504422			2.308	0	0.007	0.44
100503170	100503170	Gm15472	predicted gene 15472	1.56	0.003	0.026	2.268
12265	12265	Ciita	class II transactivator	3.778	0	0.009	0.442
66259	66259	Camk2n1	calcium/calmodulin-dependent protein kinase II inhibitor 1	2.331	0.002	0.019	0.443
17260	17260	Mef2c	myocyte enhancer factor 2C	2.172	0.003	0.026	0.443
270163	270163	Myo9a	myosin IXa	6.89	0.002	0.018	0.444
74777	74777	Sepn1	selenoprotein N, 1	2.353	0.008	0.045	0.445
16162	16162	Il12rb2	interleukin 12 receptor, beta 2	2.185	0	0.005	0.447
11839	11839	Areg	amphiregulin	1.621	0.006	0.04	2.232
21452	21452	Tcn2	transcobalamin 2	4.983	0.005	0.035	0.448
320489	320489	C530050E15Rik	RIKEN cDNA C530050E15 gene	2.634	0.009	0.049	2.23
242126	242126	Slc22a15	solute carrier family 22 (organic anion/cation transporter), member 15	5.084	0	0.001	2.229
228911	228911	Tshz2	teashirt zinc finger family member 2	2.292	0	0.006	2.213
11886	11886	Asah1	N-acylsphingosine amidohydrolase 1	6.3	0.006	0.037	0.453
214531	214531	Tmprss13	transmembrane protease, serine 13	2.774	0.002	0.018	2.207
54135	54135	Lsr	lipolysis stimulated lipoprotein receptor	2.32	0	0.002	2.207
239102	239102	Zfhx2	zinc finger homeobox 2	5.231	0	0	0.453
320664	320664	Cass4	Cas scaffolding protein family member 4	3.174	0	0.001	2.204
80981	80981	Arl4d	ADP-ribosylation factor-like 4D	1.363	0.001	0.013	0.455
195733	195733	Grhl1	grainyhead-like 1 (Drosophila)	4.136	0	0.003	2.193
108956	108956	Apol7c	apolipoprotein L 7c	3.136	0.002	0.018	0.457
667370	667370	Ifit3b	interferon-induced protein with tetratricopeptide repeats 3B	1.709	0	0.004	0.457
104215	104215	Rhoq	ras homolog family member Q	4.179	0.005	0.035	0.458
213084	213084	Cdkl3	cyclin-dependent kinase-like 3	2.73	0.003	0.026	2.175
20249	20249	Scd1	stearoyl-Coenzyme A desaturase 1	2.933	0	0.002	0.461
381308	381308	Mnda	myeloid cell nuclear differentiation antigen	1.069	0.002	0.018	0.462
231148	231148	Ablim2	actin-binding LIM protein 2	1.888	0.001	0.012	2.162
16516	16516	Kcnj15	potassium inwardly-rectifying channel, subfamily J, member 15	2.371	0.005	0.036	2.162
217316	217316	Slc16a5	solute carrier family 16 (monocarboxylic acid transporters), member 5	3.133	0.001	0.011	0.463
68119	68119	Cmtm3	CKLF-like MARVEL transmembrane domain containing 3	4.34	0.006	0.038	0.463
20271	20271	Scn5a	sodium channel, voltage-gated, type V, alpha	1.192	0.005	0.033	2.157
71398	71398	5430427O19Rik	RIKEN cDNA 5430427O19 gene	2.122	0.005	0.034	0.465
235599	235599	6430571L13Rik	RIKEN cDNA 6430571L13 gene	2.564	0	0.003	2.149
225997	225997	Trpm6	transient receptor potential cation channel, subfamily M, member 6	1.408	0.006	0.039	2.144
99899	99899	Ifi44	interferon-induced protein 44	1.653	0.001	0.016	0.467
17242	17242	Mdk	midkine	2.469	0	0.001	0.468
19222	19222	Ptgir	prostaglandin I receptor (IP)	3.887	0.001	0.015	2.136
66616	66616	Snx9	sorting nexin 9	1.367	0.001	0.016	0.469
16407	16407	Itgae	integrin alpha E, epithelial-associated	7.844	0.004	0.033	2.132
238377	238377	Gpr68	G protein-coupled receptor 68	6.192	0	0.002	2.13
53896	53896	Slc7a10	solute carrier family 7 (cationic amino acid transporter, y+ system), member 10	3.305	0.002	0.019	2.128
22658	22658	Pcgf2	polycomb group ring finger 2	3.174	0.003	0.025	2.125
21413	21413	Tcf4	transcription factor 4	4.11	0	0.002	0.472
66734	66734	Map1lc3a	microtubule-associated protein 1 light chain 3 alpha	1.619	0.005	0.033	0.472
20192	20192	Ryr3	ryanodine receptor 3	3.614	0.001	0.015	2.118
19249	19249	Ptpn13	protein tyrosine phosphatase, non-receptor type 13	6.866	0	0.001	2.118
12162	12162	Bmp7	bone morphogenetic protein 7	4.926	0.001	0.011	2.117
105171	105171	Arrdc3	arrestin domain containing 3	5.711	0.002	0.019	0.473
12774	12774	Ccr5	chemokine (C-C motif) receptor 5	4.269	0.001	0.018	0.474
27280	27280	Phlda3	pleckstrin homology like domain, family A, member 3	1.269	0.002	0.018	0.476
71733	71733	Susd2	sushi domain containing 2	4.392	0	0.004	2.099
50708	50708	Hist1h1c	histone cluster 1, H1c	3.89	0.002	0.022	0.477
140742	140742	Sesn1	sestrin 1	7.284	0.001	0.011	0.477
17858	17858	Mx2	MX dynamin-like GTPase 2	2.413	0.001	0.013	0.477
100504352	100504352	C78197	expressed sequence C78197	3.235	0.003	0.026	0.478
16153	16153	Il10	interleukin 10	3.053	0.002	0.018	2.092
14645	14645	Glul	glutamate-ammonia ligase (glutamine synthetase)	7.119	0.002	0.021	0.478
114143	114143	Atp6v0b	ATPase, H+ transporting, lysosomal V0 subunit B	5.414	0.005	0.034	0.479
226098	226098	Hectd2	HECT domain containing 2	3.62	0	0.002	2.083
100041809	100041809	Gm3521	predicted gene 3521	1.849	0	0.002	0.481
74134	74134	Cyp2s1	cytochrome P450, family 2, subfamily s, polypeptide 1	2.975	0	0.009	2.079
13033	13033	Ctsd	cathepsin D	8.126	0.001	0.012	0.481
268481	268481	Krt222	keratin 222	1.404	0.002	0.02	2.073
16499	16499	Kcnab3	potassium voltage-gated channel, shaker-related subfamily, beta member 3	1.123	0.001	0.016	2.073
17059	17059	Klrb1c	killer cell lectin-like receptor subfamily B member 1C	2.507	0.001	0.015	0.482
73016	73016	Kremen2	kringle containing transmembrane protein 2	1.881	0	0.002	2.062
16182	16182	Il18r1	interleukin 18 receptor 1	7.622	0	0.005	2.06
545384	545384	BC094916	cDNA sequence BC094916	3.099	0.004	0.031	0.487
171463	171463	Il17rd	interleukin 17 receptor D	1.108	0.006	0.038	2.054
81913	81913	Bambi-ps1	BMP and activin membrane-bound inhibitor, pseudogene (Xenopus laevis)	3.648	0	0	0.487
104156	104156	Etv5	ets variant 5	3.528	0.001	0.012	0.488
13058	13058	Cybb	cytochrome b-245, beta polypeptide	6.364	0.004	0.033	0.488
22337	22337	Vdr	vitamin D receptor	1.283	0	0.01	2.044
21673	21673	Dntt	deoxynucleotidyltransferase, terminal	1.264	0.004	0.031	0.49
18591	18591	Pdgfb	platelet derived growth factor, B polypeptide	2.85	0.002	0.02	0.49
100503428	100503428	C030017K20Rik	RIKEN cDNA C030017K20 gene	0.831	0.002	0.019	0.49
12768	12768	Ccr1	chemokine (C-C motif) receptor 1	0.971	0.002	0.02	0.491
12984	12984	Csf2rb2	colony stimulating factor 2 receptor, beta 2, low-affinity (granulocyte-macrophage)	2.923	0.001	0.014	0.491
229672	229672	Bcl2l15	BCLl2-like 15	1.711	0	0.004	2.034
93706	93706	Pcdhgc3	protocadherin gamma subfamily C, 3	1.757	0.001	0.013	2.032
73254	73254	Ccdc18	coiled-coil domain containing 18	2.304	0	0.002	2.029
17095	17095	Lyl1	lymphoblastomic leukemia 1	2.053	0.001	0.014	0.493
80733	80733	Car15	carbonic anhydrase 15	1.747	0.001	0.012	0.494
224794	224794	Enpp4	ectonucleotide pyrophosphatase/phosphodiesterase 4	4.707	0	0.005	0.494
14778	14778	Gpx3	glutathione peroxidase 3	1.631	0.004	0.029	0.496
329679	329679	Fnip2	folliculin interacting protein 2	2.945	0.007	0.041	0.497
14083	14083	Ptk2	PTK2 protein tyrosine kinase 2	4.031	0.006	0.04	0.5
13041	13041	Ctsw	cathepsin W	6.304	0	0	1.997
240055	240055	Neurl1b	neuralized E3 ubiquitin protein ligase 1B	1.947	0	0.003	1.991
16889	16889	Lipa	lysosomal acid lipase A	7.174	0.002	0.022	0.503
76131	76131	Depdc1a	DEP domain containing 1a	2.102	0	0.004	1.989
216190	216190	Appl2	adaptor protein, phosphotyrosine interaction, PH domain and leucine zipper containing 2	5.008	0.006	0.037	0.503
13010	13010	Cst3	cystatin C	5.478	0.002	0.018	0.504
233071	233071	Arhgap33	Rho GTPase activating protein 33	2.97	0	0.002	1.985
404710	404710	Iqgap3	IQ motif containing GTPase activating protein 3	2.878	0.004	0.031	1.985
16157	16157	Il11ra1	interleukin 11 receptor, alpha chain 1	2.675	0	0.005	0.504
17342	17342	Mitf	microphthalmia-associated transcription factor	2.931	0.009	0.048	0.505
22138	22138	Ttn	titin	7.151	0	0.004	1.979
100502596	100502596			1.572	0	0.009	1.979
384783	384783	Irs2	insulin receptor substrate 2	3.605	0	0.007	0.508
66058	66058	Tmem176a	transmembrane protein 176A	4.014	0	0.002	0.508
234582	234582	Ccdc102a	coiled-coil domain containing 102A	1.68	0.002	0.019	0.51
23890	23890	Gpr34	G protein-coupled receptor 34	5.308	0.009	0.049	0.51
54397	54397	Ppt2	palmitoyl-protein thioesterase 2	5.074	0.001	0.015	0.51
78733	78733	Troap	trophinin associated protein	2.486	0	0.003	1.959
11835	11835	Ar	androgen receptor	2.464	0	0.009	1.957
59044	59044	Rnf130	ring finger protein 130	5.006	0	0.01	0.512
59126	59126	Nek6	NIMA (never in mitosis gene a)-related expressed kinase 6	2.535	0.008	0.045	1.954
70377	70377	Derl3	Der1-like domain family, member 3	1.438	0.001	0.017	1.953
54426	54426	Hgfac	hepatocyte growth factor activator	1.662	0.003	0.026	1.953
11515	11515	Adcy9	adenylate cyclase 9	1.41	0.002	0.02	0.513
100503583	100503583	Fsbp	fibrinogen silencer binding protein	2.182	0	0.003	1.947
100504333	100504333	Gm16712	predicted gene, 16712	2.832	0	0.003	1.947
329739	329739	Fam102b	family with sequence similarity 102, member B	5.324	0.001	0.017	0.515
15959	15959	Ifit3	interferon-induced protein with tetratricopeptide repeats 3	3.839	0	0.007	0.516
109212	109212	Fam64a	family with sequence similarity 64, member A	2.817	0	0.003	1.933
223739	223739	5031439G07Rik	RIKEN cDNA 5031439G07 gene	5.057	0.001	0.011	0.517
109711	109711	Actn1	actinin, alpha 1	7.677	0.001	0.014	0.518
140559	140559	Igsf8	immunoglobulin superfamily, member 8	5.082	0.004	0.029	0.518
231655	231655	Oasl1	2'-5' oligoadenylate synthetase-like 1	2.055	0.006	0.04	0.518
68743	68743	Anln	anillin, actin binding protein	3.719	0	0.002	1.925
233066	233066	Syne4	spectrin repeat containing, nuclear envelope family member 4	1.758	0	0.008	0.52
11877	11877	Arvcf	armadillo repeat gene deleted in velo-cardio-facial syndrome	1.845	0.003	0.026	0.52
67586	67586	Ubxn11	UBX domain protein 11	4.392	0	0.001	1.923
16398	16398	Itga2	integrin alpha 2	3.613	0.001	0.016	1.919
16529	16529	Kcnk5	potassium channel, subfamily K, member 5	3.485	0	0.001	1.918
231532	231532	Arhgap24	Rho GTPase activating protein 24	1.031	0.001	0.014	1.918
105841	105841	Dennd3	DENN/MADD domain containing 3	3.508	0	0.001	0.522
219132	219132	Phf11d	PHD finger protein 11D	1.34	0.001	0.013	0.522
14841	14841	Gsg2	germ cell-specific gene 2	5.534	0	0.005	1.915
225187	225187	Ankrd29	ankyrin repeat domain 29	2.034	0	0.009	1.913
15211	15211	Hexa	hexosaminidase A	5.895	0.004	0.033	0.523
21957	21957	Tnnt3	troponin T3, skeletal, fast	2.108	0	0.004	1.911
18807	18807	Pld3	phospholipase D family, member 3	7.154	0.001	0.016	0.524
13642	13642	Efnb2	ephrin B2	1.105	0.005	0.034	1.908
414110	414110	A430072P03Rik	RIKEN cDNA A430072P03 gene	1.424	0.004	0.03	1.907
19099	19099	Mapk8ip1	mitogen-activated protein kinase 8 interacting protein 1	2.225	0.009	0.048	1.904
66264	66264	Ccdc28b	coiled coil domain containing 28B	3.923	0	0.001	1.904
15900	15900	Irf8	interferon regulatory factor 8	5.926	0.001	0.012	0.525
75735	75735	Pank1	pantothenate kinase 1	1.713	0	0.005	0.525
52662	52662	Ldlrad4	low density lipoprotein receptor class A domain containing 4	6.028	0	0.003	1.9
71865	71865	Fbxo30	F-box protein 30	3.283	0.005	0.035	0.528
224454	224454	Zdhhc14	zinc finger, DHHC domain containing 14	1.449	0.007	0.043	0.528
218581	218581	Depdc1b	DEP domain containing 1B	2.835	0.003	0.025	1.89
12709	12709	Ckb	creatine kinase, brain	4.393	0.002	0.021	0.53
30925	30925	Slamf6	SLAM family member 6	8.195	0	0.001	1.885
81907	81907	Tmem108	transmembrane protein 108	1.323	0	0.007	0.531
20975	20975	Synj2	synaptojanin 2	5.727	0	0.007	1.881
11905	11905	Serpinc1	serine (or cysteine) peptidase inhibitor, clade C (antithrombin), member 1	3.187	0.001	0.011	1.881
54195	54195	Gucy1b3	guanylate cyclase 1, soluble, beta 3	3.008	0	0.007	1.88
12841	12841	Col9a3	collagen, type IX, alpha 3	1.967	0.001	0.014	0.532
68549	68549	Sgol2a	shugoshin-like 2a (S. pombe)	4.215	0	0.009	1.878
320916	320916	Wscd2	WSC domain containing 2	2.477	0.007	0.042	1.877
12519	12519	Cd80	CD80 antigen	3.254	0.008	0.047	0.533
16412	16412	Itgb1	integrin beta 1 (fibronectin receptor beta)	9.321	0	0.001	1.874
12695	12695	Inadl	InaD-like (Drosophila)	5.823	0	0	0.534
100504230	100504230	AU020206	expressed sequence AU020206	7.72	0.001	0.015	1.871
66412	66412	Arrdc4	arrestin domain containing 4	4.899	0	0.005	1.869
13051	13051	Cx3cr1	chemokine (C-X3-C motif) receptor 1	2.478	0	0.002	0.535
234258	234258	Neil3	nei like 3 (E. coli)	3.81	0.001	0.012	1.866
75424	75424	Zfp820	zinc finger protein 820	2.18	0	0.008	1.861
320237	320237	Smim10l2a	small integral membrane protein 10 like 2A	2.92	0.004	0.031	1.859
12518	12518	Cd79a	CD79A antigen (immunoglobulin-associated alpha)	2.82	0.002	0.023	0.539
19012	19012	Plpp1	phospholipid phosphatase 1	3.065	0.003	0.026	0.539
211378	211378	6720489N17Rik	RIKEN cDNA 6720489N17 gene	2.564	0.002	0.02	0.539
73649	73649	Cybrd1	cytochrome b reductase 1	2.396	0.002	0.022	0.539
19221	19221	Ptgfrn	prostaglandin F2 receptor negative regulator	4.908	0	0.007	1.855
103012	103012	Firre	functional intergenic repeating RNA element	4.463	0.005	0.035	0.539
214547	214547	She	src homology 2 domain-containing transforming protein E	5.33	0	0.007	1.847
19734	19734	Rgs16	regulator of G-protein signaling 16	5.575	0.004	0.033	1.846
54353	54353	Skap2	src family associated phosphoprotein 2	4.64	0.002	0.023	0.542
66988	66988	Lap3	leucine aminopeptidase 3	5.448	0.004	0.032	0.542
546336	546336	Prrg1	proline rich Gla (G-carboxyglutamic acid) 1	3.003	0.009	0.048	0.542
20355	20355	Sema4f	sema domain, immunoglobulin domain (Ig), TM domain, and short cytoplasmic domain	4.337	0	0.004	1.839
226122	226122	Ubtd1	ubiquitin domain containing 1	2.862	0.007	0.043	0.544
18213	18213	Ntrk3	neurotrophic tyrosine kinase, receptor, type 3	2.252	0.001	0.014	1.838
71918	71918	Zcchc24	zinc finger, CCHC domain containing 24	3.193	0	0.007	0.544
74103	74103	Nebl	nebulette	2.451	0.001	0.015	1.837
171166	171166	Mcoln3	mucolipin 3	2.555	0.002	0.019	0.544
112407	112407	Egln3	egl-9 family hypoxia-inducible factor 3	3.764	0	0.005	1.835
54613	54613	St3gal6	ST3 beta-galactoside alpha-2,3-sialyltransferase 6	2.462	0.007	0.043	0.547
100503860	100503860	Gm19930	predicted gene, 19930	1.389	0.009	0.047	0.547
244871	244871	Zc3h12c	zinc finger CCCH type containing 12C	4.325	0	0.005	1.826
56174	56174	Nagk	N-acetylglucosamine kinase	3.681	0.007	0.043	0.548
71361	71361	Aifm2	apoptosis-inducing factor, mitochondrion-associated 2	2.137	0.006	0.037	1.824
12348	12348	Car11	carbonic anhydrase 11	1.996	0	0.003	1.823
213081	213081	Wdr19	WD repeat domain 19	3.431	0	0.006	1.823
12531	12531	Cdc25b	cell division cycle 25B	7.124	0.002	0.02	1.821
666938	666938	Bend4	BEN domain containing 4	1.517	0.007	0.043	0.549
211484	211484	Tsga10	testis specific 10	1.073	0.002	0.022	0.549
12972	12972	Cryz	crystallin, zeta	2.089	0.003	0.027	0.55
11980	11980	Atp8a1	ATPase, aminophospholipid transporter (APLT), class I, type 8A, member 1	7.437	0.008	0.045	0.551
67393	67393	Cxxc5	CXXC finger 5	2.53	0	0.003	0.551
67121	67121	Mastl	microtubule associated serine/threonine kinase-like	3.205	0.001	0.013	1.814
244373	244373	Erlin2	ER lipid raft associated 2	5.847	0.004	0.03	0.551
329003	329003	Zfp516	zinc finger protein 516	3.466	0	0.004	0.552
56219	56219	Extl1	exostoses (multiple)-like 1	2.041	0	0.005	1.811
320683	320683	Zfp629	zinc finger protein 629	2.451	0.002	0.02	0.552
66237	66237	Atp6v1g2	ATPase, H+ transporting, lysosomal V1 subunit G2	2.924	0.004	0.031	1.806
73895	73895	4930431P03Rik	RIKEN cDNA 4930431P03 gene	5.846	0.003	0.027	1.806
57745	57745	Zfp112	zinc finger protein 112	1.409	0.005	0.034	1.806
14744	14744	Gpr65	G-protein coupled receptor 65	6.315	0	0.006	0.554
24055	24055	Sh3bp2	SH3-domain binding protein 2	5.231	0.001	0.013	0.555
108686	108686	Ccdc88a	coiled coil domain containing 88A	4.262	0.005	0.034	0.555
170460	170460	Stard5	StAR-related lipid transfer (START) domain containing 5	5.072	0.007	0.042	0.555
384059	384059	Tlr12	toll-like receptor 12	3.166	0.006	0.037	0.555
72401	72401	Slc43a1	solute carrier family 43, member 1	2.885	0	0.007	1.796
216233	216233	Socs2	suppressor of cytokine signaling 2	6.298	0	0	1.795
237611	237611	Stac3	SH3 and cysteine rich domain 3	1.467	0	0.005	0.557
21943	21943	Tnfsf11	tumor necrosis factor (ligand) superfamily, member 11	6.083	0.001	0.012	1.793
20649	20649	Sntb1	syntrophin, basic 1	5.445	0	0.001	1.791
24001	24001	Tiam2	T cell lymphoma invasion and metastasis 2	1.444	0	0.009	0.559
12704	12704	Cit	citron	4.004	0	0.003	1.787
12571	12571	Cdk6	cyclin-dependent kinase 6	5.215	0	0.007	1.787
14457	14457	Gas7	growth arrest specific 7	1.919	0.008	0.047	0.56
16409	16409	Itgam	integrin alpha M	2.948	0	0.009	0.56
268697	268697	Ccnb1	cyclin B1	2.014	0.001	0.013	1.783
55935	55935	Fnbp4	formin binding protein 4	8.26	0	0.001	1.782
16911	16911	Lmo4	LIM domain only 4	4.609	0	0.003	0.562
58185	58185	Rsad2	radical S-adenosyl methionine domain containing 2	3.192	0	0.008	0.562
77022	77022	2700099C18Rik	NDC80 homolog, kinetochore complex component pseudogene	3.015	0	0.003	1.777
547127	547127	Tmem181b-ps	transmembrane protein 181B, pseudogene	5.375	0.002	0.021	0.563
18208	18208	Ntn1	netrin 1	3.404	0.001	0.016	0.564
236899	236899	Pcyt1b	phosphate cytidylyltransferase 1, choline, beta isoform	3.297	0.002	0.018	1.77
208084	208084	Pif1	PIF1 5'-to-3' DNA helicase	3.285	0	0.006	1.768
83814	83814	Nedd4l	neural precursor cell expressed, developmentally down-regulated gene 4-like	4.325	0	0.004	0.567
20460	20460	Stil	Scl/Tal1 interrupting locus	4.063	0	0	1.764
20743	20743	Sptbn2	spectrin beta, non-erythrocytic 2	2.295	0.001	0.012	1.763
18646	18646	Prf1	perforin 1 (pore forming protein)	2.764	0.008	0.046	0.567
65112	65112	Pmepa1	prostate transmembrane protein, androgen induced 1	4.87	0	0.005	1.762
320054	320054	9230116N13Rik	RIKEN cDNA 9230116N13 gene	1.321	0.004	0.031	1.761
12532	12532	Cdc25c	cell division cycle 25C	2.454	0.001	0.013	1.76
381293	381293	Kif14	kinesin family member 14	4.045	0.002	0.018	1.755
270672	270672	Map3k15	mitogen-activated protein kinase kinase kinase 15	3.195	0.001	0.017	1.755
17777	17777	Mttp	microsomal triglyceride transfer protein	1.874	0.004	0.03	1.754
100504243	100504243			2.275	0.001	0.013	0.571
13864	13864	Nr2f6	nuclear receptor subfamily 2, group F, member 6	3.415	0.005	0.034	0.571
100502936	100502936	E330021D16Rik	RIKEN cDNA E330021D16 gene	1.482	0.002	0.018	1.749
246738	246738	Dnajc28	DnaJ heat shock protein family (Hsp40) member C28	1.837	0.005	0.037	0.572
104027	104027	Synpo	synaptopodin	5.003	0.003	0.026	1.749
23832	23832	Xcr1	chemokine (C motif) receptor 1	1.52	0.002	0.02	1.746
71988	71988	Esco2	establishment of sister chromatid cohesion N-acetyltransferase 2	4.054	0.003	0.029	1.745
217216	217216	BC030867	cDNA sequence BC030867	2.172	0.001	0.015	1.744
27056	27056	Irf5	interferon regulatory factor 5	5.018	0.007	0.042	0.573
70645	70645	Oip5	Opa interacting protein 5	2.09	0	0.006	1.743
77590	77590	Chst15	carbohydrate (N-acetylgalactosamine 4-sulfate 6-O) sulfotransferase 15	4.449	0.005	0.035	0.574
20393	20393	Sgk1	serum/glucocorticoid regulated kinase 1	5.855	0.008	0.046	0.574
216238	216238	Eea1	early endosome antigen 1	7.368	0	0.007	1.742
71706	71706	Slc46a3	solute carrier family 46, member 3	4.599	0.003	0.027	0.576
280645	280645	B3gat2	beta-1,3-glucuronyltransferase 2 (glucuronosyltransferase S)	2.689	0.005	0.033	1.735
234686	234686	Fhod1	formin homology 2 domain containing 1	6.193	0.006	0.04	0.578
114664	114664	Hsd17b11	hydroxysteroid (17-beta) dehydrogenase 11	5.219	0	0.006	0.578
12802	12802	Cnr2	cannabinoid receptor 2 (macrophage)	4.675	0	0.001	0.579
20447	20447	St6galnac3	ST6 (alpha-N-acetyl-neuraminyl-2,3-beta-galactosyl-1,3)-N-acetylgalactosaminide alpha-2,6-sialyltransferase 3	3.493	0	0.001	1.727
22409	22409	Wnt10a	wingless-type MMTV integration site family, member 10A	1.982	0.001	0.012	1.727
16878	16878	Lif	leukemia inhibitory factor	4.257	0	0.009	1.727
100502934	100502934	Gm13842	predicted gene 13842	1.263	0	0.007	0.58
54215	54215	Cd160	CD160 antigen	3.85	0.002	0.02	0.58
14049	14049	Eya2	EYA transcriptional coactivator and phosphatase 2	3.503	0	0.003	0.581
19739	19739	Rgs9	regulator of G-protein signaling 9	5.37	0	0.009	1.719
386655	386655	Eid2	EP300 interacting inhibitor of differentiation 2	2.207	0.004	0.033	0.582
74769	74769	Pik3cb	phosphatidylinositol 3-kinase, catalytic, beta polypeptide	4.278	0.001	0.012	0.582
243369	243369	Sspo	SCO-spondin	3.867	0.001	0.015	1.716
76464	76464	Casc5	cancer susceptibility candidate 5	4.997	0.006	0.038	1.715
100504026	100504026	Gm16157	predicted gene 16157	2.292	0.003	0.026	1.713
71839	71839	Osgin1	oxidative stress induced growth inhibitor 1	4.047	0	0.007	0.584
18186	18186	Nrp1	neuropilin 1	8.547	0	0.002	1.712
97130	97130	C77080	expressed sequence C77080	2.009	0	0.004	1.71
100504012	100504012			6.548	0.005	0.034	1.71
666750	666750	Gm8271	predicted gene 8271	1.749	0.003	0.027	1.71
381077	381077	Ccdc78	coiled-coil domain containing 78	1.54	0.003	0.028	1.709
72844	72844	Kctd17	potassium channel tetramerisation domain containing 17	4.634	0.003	0.027	1.708
50884	50884	Nckap1	NCK-associated protein 1	4.139	0.003	0.027	1.708
71720	71720	Osbpl3	oxysterol binding protein-like 3	6.57	0	0.007	1.706
74205	74205	Acsl3	acyl-CoA synthetase long-chain family member 3	3.857	0.001	0.018	0.586
228413	228413	Prrg4	proline rich Gla (G-carboxyglutamic acid) 4 (transmembrane)	2.006	0.001	0.017	0.586
215900	215900	Fam26f	family with sequence similarity 26, member F	4.179	0.002	0.024	0.587
23959	23959	Nt5e	5' nucleotidase, ecto	8.32	0	0.002	1.703
69821	69821	Mterf4	mitochondrial transcription termination factor 4	4.197	0.001	0.017	0.587
16571	16571	Kif4	kinesin family member 4	4.586	0	0.006	1.701
214895	214895	Lman2l	lectin, mannose-binding 2-like	4.045	0.001	0.017	0.588
72415	72415	Sgol1	shugoshin-like 1 (S. pombe)	3.931	0	0.01	1.699
20897	20897	Stra6	stimulated by retinoic acid gene 6	2.735	0	0.008	1.698
52679	52679	E2f7	E2F transcription factor 7	2.979	0	0.004	1.697
17706	17706	ATP8	ATP synthase F0 subunit 8	1.058	0.003	0.027	1.697
65963	65963	Tmem176b	transmembrane protein 176B	4.591	0	0.002	0.589
17121	17121	Mxd3	Max dimerization protein 3	2.877	0.005	0.034	1.694
432572	432572	Specc1	sperm antigen with calponin homology and coiled-coil domains 1	2.227	0.003	0.025	0.591
16402	16402	Itga5	integrin alpha 5 (fibronectin receptor alpha)	3.531	0	0.007	0.591
11492	11492	Adam19	a disintegrin and metallopeptidase domain 19 (meltrin beta)	8.138	0	0	1.689
50785	50785	Hs6st1	heparan sulfate 6-O-sulfotransferase 1	5.52	0.002	0.02	0.593
22352	22352	Vim	vimentin	9.648	0	0.001	1.682
66995	66995	Zcchc18	zinc finger, CCHC domain containing 18	4.726	0	0.007	1.682
73804	73804	Kif2c	kinesin family member 2C	3.904	0.001	0.017	1.681
72661	72661	Serp2	stress-associated endoplasmic reticulum protein family member 2	1.466	0	0.01	1.681
20351	20351	Sema4a	sema domain, immunoglobulin domain (Ig), transmembrane domain (TM) and short cytoplasmic domain, (semaphorin) 4A	6.181	0	0.001	1.679
100503818	100503818	Gm19911	predicted gene, 19911	1.396	0.005	0.037	1.679
380797	380797	Ighd	immunoglobulin heavy constant delta	3.172	0	0.003	0.596
17766	17766	Nudt1	nudix (nucleoside diphosphate linked moiety X)-type motif 1	3.175	0.009	0.049	0.596
209737	209737	Kif15	kinesin family member 15	5.534	0.004	0.03	1.675
71946	71946	Endod1	endonuclease domain containing 1	6.912	0.001	0.012	1.674
269023	269023	Zfp608	zinc finger protein 608	4.218	0	0.005	0.597
13655	13655	Egr3	early growth response 3	4.411	0	0.002	1.674
664702	664702	A530088E08Rik	RIKEN cDNA A530088E08 gene	1.621	0.001	0.013	1.672
108907	108907	Nusap1	nucleolar and spindle associated protein 1	5.446	0.003	0.027	1.669
14087	14087	Fanca	Fanconi anemia, complementation group A	3.735	0	0.005	1.669
19889	19889	Rp2	retinitis pigmentosa 2 homolog	5.419	0.008	0.044	0.599
14608	14608	Gpr83	G protein-coupled receptor 83	6.289	0.006	0.037	0.599
71599	71599	Senp8	SUMO/sentrin specific peptidase 8	2.86	0.002	0.02	0.6
100043803	100043803	Orai2-ps	ORAI calcium release-activated calcium modulator 2, pseudogene	1.32	0.001	0.014	1.666
67522	67522	1700097N02Rik	RIKEN cDNA 1700097N02 gene	1.93	0	0.007	1.665
71878	71878	Fam83d	family with sequence similarity 83, member D	1.751	0.001	0.011	1.665
20877	20877	Aurkb	aurora kinase B	4.562	0	0.003	1.665
242819	242819	Rundc3b	RUN domain containing 3B	4.391	0.007	0.043	0.601
105988	105988	Espl1	extra spindle pole bodies 1, separase	4.709	0	0.004	1.661
110385	110385	Pde4c	phosphodiesterase 4C, cAMP specific	1.67	0.005	0.037	1.661
230822	230822	Ncmap	noncompact myelin associated protein	4.809	0.001	0.017	1.661
18566	18566	Pdcd1	programmed cell death 1	5.989	0	0.005	1.659
68939	68939	Rasl11b	RAS-like, family 11, member B	2.626	0.003	0.026	0.603
67664	67664	Rnf125	ring finger protein 125	4.845	0	0.001	1.654
16432	16432	Itm2b	integral membrane protein 2B	9.429	0	0.006	0.605
12316	12316	Aspm	asp (abnormal spindle)-like, microcephaly associated (Drosophila)	5.288	0.002	0.022	1.654
26934	26934	Racgap1	Rac GTPase-activating protein 1	6.034	0	0.007	1.653
21667	21667	Tdgf1	teratocarcinoma-derived growth factor 1	1.384	0.007	0.042	1.651
100503283	100503283	Gm19627	predicted gene, 19627	4.371	0.002	0.02	1.651
57344	57344	As3mt	arsenic (+3 oxidation state) methyltransferase	3.263	0	0.009	0.606
240754	240754	Lax1	lymphocyte transmembrane adaptor 1	7.288	0	0.001	1.65
13924	13924	Ptprv	protein tyrosine phosphatase, receptor type, V	5.309	0.005	0.033	0.607
19219	19219	Ptger4	prostaglandin E receptor 4 (subtype EP4)	6.955	0	0.003	1.647
108000	108000	Cenpf	centromere protein F	5.69	0.002	0.023	1.647
105348	105348	Golm1	golgi membrane protein 1	6.198	0	0.008	1.647
50997	50997	Mpp2	membrane protein, palmitoylated 2 (MAGUK p55 subfamily member 2)	3.353	0.003	0.026	1.647
11803	11803	Aplp1	amyloid beta (A4) precursor-like protein 1	3.741	0	0.006	1.646
105837	105837	Mtbp	Mdm2, transformed 3T3 cell double minute p53 binding protein	5.24	0	0.001	1.645
60440	60440	Iigp1	interferon inducible GTPase 1	7.768	0.008	0.044	1.645
19883	19883	Rora	RAR-related orphan receptor alpha	4.383	0	0.002	1.644
50930	50930	Tnfsf14	tumor necrosis factor (ligand) superfamily, member 14	4.46	0	0.007	1.644
12217	12217	Bsn	bassoon	2.616	0.008	0.046	0.609
17857	17857	Mx1	MX dynamin-like GTPase 1	3.915	0.005	0.033	0.609
50877	50877	Neu3	neuraminidase 3	5.597	0	0.001	1.638
18601	18601	Padi3	peptidyl arginine deiminase, type III	0.988	0.006	0.04	0.611
73870	73870	4930417O13Rik	RIKEN cDNA 4930417O13 gene	4.054	0	0.002	0.611
378466	378466	Gm10033	predicted gene 10033	1.786	0	0.005	1.636
80986	80986	Ckap2	cytoskeleton associated protein 2	4.112	0.002	0.023	1.636
239546	239546	Zfp647	zinc finger protein 647	1.008	0.001	0.011	0.612
14632	14632	Gli1	GLI-Kruppel family member GLI1	1.307	0.004	0.031	0.612
80903	80903	Fgf16	fibroblast growth factor 16	1.084	0.005	0.033	1.633
278507	278507	Wfikkn2	WAP, follistatin/kazal, immunoglobulin, kunitz and netrin domain containing 2	2.419	0.001	0.014	1.631
12608	12608	Cebpb	CCAAT/enhancer binding protein (C/EBP), beta	3.053	0.003	0.026	0.613
666348	666348	Apol7e	apolipoprotein L 7e	4.896	0.001	0.012	1.629
66943	66943	Pqlc1	PQ loop repeat containing 1	2.835	0.002	0.024	0.614
269608	269608	Plekhg5	pleckstrin homology domain containing, family G (with RhoGef domain) member 5	4.192	0	0.008	1.629
66610	66610	Abi3	ABI gene family, member 3	4.855	0.004	0.031	0.614
268451	268451	Rab11fip4	RAB11 family interacting protein 4 (class II)	5.782	0.001	0.016	1.627
170755	170755	Sgk3	serum/glucocorticoid regulated kinase 3	4.771	0.007	0.043	0.615
22678	22678	Zfp2	zinc finger protein 2	1.561	0	0.009	0.615
269582	269582	Clspn	claspin	4.835	0.001	0.016	1.625
15001	15001	H2-Oa	histocompatibility 2, O region alpha locus	4.559	0.002	0.019	1.622
382639	382639	Zbtb42	zinc finger and BTB domain containing 42	3.362	0.006	0.037	1.622
241128	241128	Fam124b	family with sequence similarity 124, member B	3.965	0	0.002	1.621
22137	22137	Ttk	Ttk protein kinase	3.361	0.005	0.034	1.62
13138	13138	Dag1	dystroglycan 1	4.734	0.004	0.03	0.617
108961	108961	E2f8	E2F transcription factor 8	4.049	0	0.007	1.619
100502760	100502760	Gm19356	predicted gene, 19356	3.321	0	0.005	1.617
14873	14873	Gsto1	glutathione S-transferase omega 1	5.308	0	0.004	0.619
15002	15002	H2-Ob	histocompatibility 2, O region beta locus	6.132	0	0.003	0.619
12393	12393	Runx2	runt related transcription factor 2	5.505	0.005	0.035	1.616
14235	14235	Foxm1	forkhead box M1	4.833	0	0.007	1.614
67477	67477	Abhd15	abhydrolase domain containing 15	2.136	0.005	0.037	0.62
50498	50498	Ebi3	Epstein-Barr virus induced gene 3	4.25	0.001	0.015	1.613
108089	108089	Rnf144a	ring finger protein 144A	5.47	0.005	0.036	1.612
21873	21873	Tjp2	tight junction protein 2	5.194	0	0	1.611
14263	14263	Fmo5	flavin containing monooxygenase 5	4.029	0.002	0.02	0.621
13982	13982	Esr1	estrogen receptor 1 (alpha)	1.262	0.006	0.039	0.622
432488	432488	Gm17745	predicted gene, 17745	1.476	0.006	0.041	1.608
14793	14793	Cdca3	cell division cycle associated 3	4.624	0.005	0.035	1.605
17345	17345	Mki67	antigen identified by monoclonal antibody Ki 67	8.715	0.002	0.019	1.604
140721	140721	Caskin2	CASK-interacting protein 2	2.699	0.001	0.016	1.603
100121	100121	Tdrd7	tudor domain containing 7	3.978	0.002	0.021	0.624
241230	241230	St8sia6	ST8 alpha-N-acetyl-neuraminide alpha-2,8-sialyltransferase 6	6.326	0	0.005	1.602
72050	72050	Kdelc1	KDEL (Lys-Asp-Glu-Leu) containing 1	3.922	0	0.007	1.6
22217	22217	Usp12	ubiquitin specific peptidase 12	6.763	0.001	0.016	0.626
70717	70717	Medag	mesenteric estrogen dependent adipogenesis	1.77	0.003	0.029	0.626
20650	20650	Sntb2	syntrophin, basic 2	4.947	0	0.009	1.597
93842	93842	Igsf9	immunoglobulin superfamily, member 9	1.846	0.004	0.031	1.596
78943	78943	Ern1	endoplasmic reticulum (ER) to nucleus signalling 1	4.085	0.001	0.014	0.627
26408	26408	Map3k5	mitogen-activated protein kinase kinase kinase 5	7.045	0.001	0.013	1.595
72461	72461	Prcp	prolylcarboxypeptidase (angiotensinase C)	5.299	0.003	0.026	0.627
71709	71709	Syde1	synapse defective 1, Rho GTPase, homolog 1 (C. elegans)	2.516	0.005	0.035	0.627
627557	627557	Gm6768	predicted gene 6768	4.741	0.002	0.019	0.627
22234	22234	Ugcg	UDP-glucose ceramide glucosyltransferase	7.817	0.001	0.016	0.628
21844	21844	Tiam1	T cell lymphoma invasion and metastasis 1	7.947	0.006	0.038	1.592
50874	50874	Tmod4	tropomodulin 4	1.165	0.007	0.042	0.628
14284	14284	Fosl2	fos-like antigen 2	3.275	0	0.007	0.629
381290	381290	Atp2b4	ATPase, Ca++ transporting, plasma membrane 4	6.631	0	0.002	1.587
224250	224250	Cldnd1	claudin domain containing 1	6.262	0	0.003	1.587
18005	18005	Nek2	NIMA (never in mitosis gene a)-related expressed kinase 2	4.352	0.001	0.015	1.587
64945	64945	Cldn12	claudin 12	2.661	0.001	0.016	1.587
12479	12479	Cd1d1	CD1d1 antigen	5.469	0.004	0.032	0.63
21335	21335	Tacc3	transforming, acidic coiled-coil containing protein 3	5.31	0.001	0.013	1.586
14063	14063	F2rl1	coagulation factor II (thrombin) receptor-like 1	5.487	0.001	0.016	1.584
69863	69863	Ttc39b	tetratricopeptide repeat domain 39B	8.855	0.001	0.011	1.583
67182	67182	Pdzk1ip1	PDZK1 interacting protein 1	2.724	0.004	0.029	1.581
70080	70080	Igsf23	immunoglobulin superfamily, member 23	4.571	0	0.002	0.633
100038696	100038696	Gm10866	predicted gene 10866	1.889	0.002	0.021	1.58
15258	15258	Hipk2	homeodomain interacting protein kinase 2	5.428	0	0.004	1.579
22781	22781	Ikzf4	IKAROS family zinc finger 4	6.96	0	0	1.578
320506	320506	Lmbrd2	LMBR1 domain containing 2	5.061	0.001	0.016	0.634
219114	219114	Ska3	spindle and kinetochore associated complex subunit 3	3.114	0.003	0.026	1.578
100503652	100503652	Gm16845	predicted gene, 16845	2.175	0.001	0.015	1.577
76843	76843	Dtl	denticleless E3 ubiquitin protein ligase	4.829	0.005	0.036	1.577
18973	18973	Pole	polymerase (DNA directed), epsilon	5.563	0.002	0.02	1.576
29857	29857	Mapk12	mitogen-activated protein kinase 12	3.404	0.001	0.013	0.635
56419	56419	Diaph3	diaphanous related formin 3	4.113	0.006	0.041	1.575
14924	14924	Magi1	membrane associated guanylate kinase, WW and PDZ domain containing 1	2.151	0	0.006	0.635
27053	27053	Asns	asparagine synthetase	1.872	0.004	0.03	1.574
20229	20229	Sat1	spermidine/spermine N1-acetyl transferase 1	6.987	0	0.007	0.636
170770	170770	Bbc3	BCL2 binding component 3	3.917	0	0.002	0.636
56089	56089	Ramp3	receptor (calcitonin) activity modifying protein 3	1.301	0.002	0.023	1.572
193813	193813	Mcfd2	multiple coagulation factor deficiency 2	5.289	0.001	0.016	0.636
12534	12534	Cdk1	cyclin-dependent kinase 1	4.947	0	0.004	1.571
67492	67492	Zfand4	zinc finger, AN1-type domain 4	1.607	0.001	0.014	1.571
53620	53620	Vamp5	vesicle-associated membrane protein 5	3.889	0.001	0.012	0.637
54698	54698	Crtam	cytotoxic and regulatory T cell molecule	1.993	0.003	0.025	0.637
76820	76820	Fam49a	family with sequence similarity 49, member A	6.633	0	0.008	0.637
100048658	100048658	Ddx43	DEAD (Asp-Glu-Ala-Asp) box polypeptide 43	4.328	0	0.01	1.57
70466	70466	Ckap2l	cytoskeleton associated protein 2-like	4.577	0.003	0.027	1.569
21937	21937	Tnfrsf1a	tumor necrosis factor receptor superfamily, member 1a	5.455	0.001	0.011	0.637
12006	12006	Axin2	axin 2	5.78	0.001	0.012	1.567
227696	227696	Phyhd1	phytanoyl-CoA dioxygenase domain containing 1	3.306	0	0.009	0.639
93834	93834	Peli2	pellino 2	3.056	0	0.003	0.64
100504305	100504305	Gm16534	predicted gene 16534	3.914	0.001	0.015	1.563
653030	653030	Arhgap27os3	Rho GTPase activating protein 27, opposite strand 3	5.989	0	0.008	1.563
70218	70218	Kif18b	kinesin family member 18B	4.077	0	0.005	1.563
103172	103172	Chchd10	coiled-coil-helix-coiled-coil-helix domain containing 10	4.292	0	0.005	0.64
192657	192657	Ell2	elongation factor RNA polymerase II 2	4.177	0	0.003	1.562
12795	12795	Plk3	polo-like kinase 3	5.641	0.004	0.03	1.561
231605	231605	Galnt9	UDP-N-acetyl-alpha-D-galactosamine:polypeptide N-acetylgalactosaminyltransferase 9	2.141	0.003	0.024	1.56
104732	104732	4930427A07Rik	RIKEN cDNA 4930427A07 gene	4.043	0	0.007	1.56
66752	66752	4933404O12Rik	RIKEN cDNA 4933404O12 gene	3.246	0.001	0.015	1.56
319689	319689	Gm17739	predicted gene, 17739	2.614	0.008	0.047	1.56
70730	70730	6330409D20Rik	RIKEN cDNA 6330409D20 gene	1.985	0.003	0.027	1.559
18798	18798	Plcb4	phospholipase C, beta 4	4.95	0	0.005	1.558
76485	76485	Glt8d1	glycosyltransferase 8 domain containing 1	3.796	0.005	0.036	0.642
14073	14073	Faah	fatty acid amide hydrolase	7.492	0	0.002	1.556
269717	269717	Orai2	ORAI calcium release-activated calcium modulator 2	6.947	0	0.001	1.555
20913	20913	Stxbp4	syntaxin binding protein 4	2.181	0.008	0.045	0.643
78771	78771	Mctp1	multiple C2 domains, transmembrane 1	3.736	0	0.002	0.643
17775	17775	Laptm4a	lysosomal-associated protein transmembrane 4A	7.267	0.001	0.013	0.644
231999	231999	Plekha8	pleckstrin homology domain containing, family A (phosphoinositide binding specific) member 8	4.02	0.006	0.041	1.552
20362	20362	2024-09-08	septin 8	4.56	0.003	0.026	1.551
78248	78248	Armcx1	armadillo repeat containing, X-linked 1	2.023	0.001	0.017	1.55
74013	74013	Rftn2	raftlin family member 2	2.15	0.001	0.016	0.645
73582	73582	Camkmt	calmodulin-lysine N-methyltransferase	1.982	0	0.009	0.645
71393	71393	Kctd6	potassium channel tetramerisation domain containing 6	3.49	0.009	0.049	0.646
620297	620297	Trav6n-6	T cell receptor alpha variable 6N-6	1.392	0.008	0.044	1.546
207742	207742	Rnf43	ring finger protein 43	5.471	0.001	0.017	1.545
100503178	100503178	2810013P06Rik	RIKEN cDNA 2810013P06 gene	4.415	0.007	0.043	1.545
71101	71101	Uvssa	UV stimulated scaffold protein A	6.61	0.008	0.047	1.545
100503190	100503190	Gm19585	predicted gene, 19585	3.863	0.001	0.015	0.647
71898	71898	Apol9b	apolipoprotein L 9b	3.541	0.007	0.044	1.544
110033	110033	Kif22	kinesin family member 22	4.873	0	0.007	1.544
70617	70617	5730508B09Rik	RIKEN cDNA 5730508B09 gene	3.708	0	0.007	1.543
19881	19881	Rom1	rod outer segment membrane protein 1	3.45	0.008	0.046	1.543
14065	14065	F2rl3	coagulation factor II (thrombin) receptor-like 3	3.486	0.002	0.021	1.543
207182	207182	Ggt7	gamma-glutamyltransferase 7	3.676	0.003	0.028	1.542
224109	224109	Nrros	negative regulator of reactive oxygen species	6.743	0.001	0.016	0.649
319158	319158	Hist1h4i	histone cluster 1, H4i	1.842	0.005	0.033	1.541
12047	12047	Bcl2a1d	B cell leukemia/lymphoma 2 related protein A1d	2.806	0	0.005	1.54
77011	77011	Ticrr	TOPBP1-interacting checkpoint and replication regulator	4.236	0.007	0.043	1.54
67629	67629	Spc24	SPC24, NDC80 kinetochore complex component, homolog (S. cerevisiae)	3.564	0.003	0.025	1.539
12747	12747	Clk1	CDC-like kinase 1	8.563	0.003	0.025	0.65
20621	20621	Snn	stannin	4.182	0.001	0.016	0.65
228482	228482	Arhgap11a	Rho GTPase activating protein 11A	5.649	0.002	0.02	1.539
11799	11799	Birc5	baculoviral IAP repeat-containing 5	4.769	0.002	0.019	1.537
224273	224273	Crybg3	beta-gamma crystallin domain containing 3	4.614	0	0.006	1.537
212531	212531	Sh3bgrl2	SH3 domain binding glutamic acid-rich protein like 2	5.408	0	0.004	1.537
11576	11576	Afp	alpha fetoprotein	2.055	0.001	0.017	0.651
15902	15902	Id2	inhibitor of DNA binding 2	6.747	0.002	0.023	0.651
16783	16783	Lamp1	lysosomal-associated membrane protein 1	7.895	0.005	0.033	0.652
74107	74107	Cep55	centrosomal protein 55	4.381	0.001	0.016	1.533
76041	76041	Ccdc125	coiled-coil domain containing 125	5.499	0	0.003	1.531
69024	69024	Snx15	sorting nexin 15	4.159	0.001	0.013	0.653
72121	72121	Dennd2d	DENN/MADD domain containing 2D	7.503	0	0.003	1.53
15000	15000	H2-DMb2	histocompatibility 2, class II, locus Mb2	1.984	0.002	0.021	0.654
216551	216551	Lgalsl	lectin, galactoside binding-like	3.897	0.006	0.038	1.528
52276	52276	Cdca8	cell division cycle associated 8	4.79	0.007	0.044	1.528
110168	110168	Gpr18	G protein-coupled receptor 18	5.125	0.001	0.015	0.654
54638	54638	Ccdc22	coiled-coil domain containing 22	4.764	0.001	0.011	0.655
13714	13714	Elk4	ELK4, member of ETS oncogene family	7.941	0.002	0.023	1.528
76123	76123	Gpsm2	G-protein signalling modulator 2 (AGS3-like, C. elegans)	4.036	0	0.005	1.527
68612	68612	Ube2c	ubiquitin-conjugating enzyme E2C	4.738	0.001	0.011	1.526
117591	117591	Slc2a9	solute carrier family 2 (facilitated glucose transporter), member 9	4.613	0.001	0.015	1.525
207375	207375	Fam120c	family with sequence similarity 120, member C	5.365	0	0.002	1.525
17279	17279	Melk	maternal embryonic leucine zipper kinase	4.135	0.002	0.022	1.525
11555	11555	Adrb2	adrenergic receptor, beta 2	4.899	0.002	0.018	0.656
12442	12442	Ccnb2	cyclin B2	4.904	0.002	0.02	1.524
68695	68695	Hddc3	HD domain containing 3	1.409	0.001	0.017	0.656
71982	71982	Snx10	sorting nexin 10	4.962	0	0.01	0.657
66222	66222	Serpinb1a	serine (or cysteine) peptidase inhibitor, clade B, member 1a	2.902	0.002	0.018	0.657
12520	12520	Cd81	CD81 antigen	6.804	0.008	0.045	0.657
626802	626802	Gm14322	predicted gene 14322	0.988	0.001	0.016	1.522
170737	170737	Znrf1	zinc and ring finger 1	8.03	0	0.004	1.522
215748	215748	Cnksr3	Cnksr family member 3	4.705	0	0.005	0.657
18719	18719	Pip5k1b	phosphatidylinositol-4-phosphate 5-kinase, type 1 beta	3.277	0	0.009	1.521
11898	11898	Ass1	argininosuccinate synthetase 1	6.122	0	0.004	1.521
102920	102920	Cenpi	centromere protein I	3.179	0.002	0.019	1.52
613254	613254	AA465934	expressed sequence AA465934	1.164	0.002	0.02	1.519
77041	77041	Arsk	arylsulfatase K	4.051	0.001	0.011	0.659
207607	207607	Ccdc40	coiled-coil domain containing 40	0.987	0.006	0.038	1.517
16155	16155	Il10rb	interleukin 10 receptor, beta	6.627	0.001	0.011	0.659
66049	66049	Rogdi	rogdi homolog	3.606	0	0.009	0.66
11804	11804	Aplp2	amyloid beta (A4) precursor-like protein 2	6.767	0.002	0.019	0.66
240354	240354	Malt1	MALT1 paracaspase	7.773	0	0	1.514
217151	217151	Arl5c	ADP-ribosylation factor-like 5C	6.726	0	0.001	0.661
67849	67849	Cdca5	cell division cycle associated 5	3.631	0.009	0.049	1.514
16906	16906	Lmnb1	lamin B1	7.582	0.001	0.014	1.513
74132	74132	Rnf6	ring finger protein (C3H2C3 type) 6	6.608	0	0.001	1.512
330361	330361	Gcfc2	GC-rich sequence DNA binding factor 2	4.298	0	0.001	1.512
26912	26912	Gcat	glycine C-acetyltransferase (2-amino-3-ketobutyrate-coenzyme A ligase)	3.54	0.003	0.029	1.511
230073	230073	Ddx58	DEAD (Asp-Glu-Ala-Asp) box polypeptide 58	7.521	0.001	0.011	1.511
12700	12700	Cish	cytokine inducible SH2-containing protein	7.721	0.002	0.019	1.511
93840	93840	Vangl2	vang-like 2 (van gogh, Drosophila)	2.362	0.003	0.026	1.51
237221	237221	Gemin8	gem (nuclear organelle) associated protein 8	3.202	0.009	0.049	1.509
208908	208908	Ccdc62	coiled-coil domain containing 62	3.361	0.006	0.037	1.509
103712	103712	6330403K07Rik	RIKEN cDNA 6330403K07 gene	2.938	0.004	0.031	1.508
81004	81004	Tbl1xr1	transducin (beta)-like 1X-linked receptor 1	7.823	0.001	0.012	1.508
242705	242705	E2f2	E2F transcription factor 2	6.777	0.003	0.025	1.507
77035	77035	Kdm8	lysine (K)-specific demethylase 8	3.388	0.002	0.021	1.506
545622	545622	Ptpn3	protein tyrosine phosphatase, non-receptor type 3	3.46	0	0.007	1.506
64138	64138	Ctsz	cathepsin Z	6.492	0.007	0.043	0.665
105278	105278	Cdk20	cyclin-dependent kinase 20	1.979	0.001	0.015	0.665
109778	109778	Blvra	biliverdin reductase A	5.194	0.003	0.028	0.666
70882	70882	Armc3	armadillo repeat containing 3	1.991	0	0.009	1.502
14701	14701	Gng12	guanine nucleotide binding protein (G protein), gamma 12	4.504	0	0.001	0.666
100038912	100038912	Ceacam-ps1	carcinoembryonic antigen-related cell adhesion molecule pseudogene 1	2.853	0.004	0.031	1.501
70873	70873	Cnbd2	cyclic nucleotide binding domain containing 2	1.646	0.002	0.019	0.667
76267	76267	Fads1	fatty acid desaturase 1	4.625	0.009	0.048	0.667
18569	18569	Pdcd4	programmed cell death 4	8.459	0	0.003	1.5
114128	114128	Laptm4b	lysosomal-associated protein transmembrane 4B	3.363	0.005	0.035	0.667
74393	74393	Map10	microtubule-associated protein 10	1.202	0.009	0.049	0.667
233406	233406	Prc1	protein regulator of cytokinesis 1	5.418	0	0.009	1.498
63986	63986	Gmfg	glia maturation factor, gamma	5.519	0	0.006	1.498
76508	76508	Ube2d-ps	ubiquitin-conjugating enzyme E2D, pseudogene	2.25	0	0.007	0.668
215387	215387	Ncaph	non-SMC condensin I complex, subunit H	4.957	0.006	0.039	1.496
79565	79565	Wbscr27	Williams Beuren syndrome chromosome region 27 (human)	3.291	0.006	0.039	1.495
76574	76574	Mfsd2a	major facilitator superfamily domain containing 2A	2.484	0.001	0.012	1.493
320204	320204	Mettl20	methyltransferase like 20	5.118	0.003	0.025	0.67
56274	56274	Stk3	serine/threonine kinase 3	3.867	0.001	0.012	0.67
12428	12428	Ccna2	cyclin A2	5.848	0.002	0.021	1.491
29876	29876	Clic4	chloride intracellular channel 4 (mitochondrial)	5.718	0.003	0.025	0.671
15985	15985	Cd79b	CD79B antigen	4.444	0.001	0.013	0.671
236727	236727	Slc9a7	solute carrier family 9 (sodium/hydrogen exchanger), member 7	4.753	0	0.001	1.49
55948	55948	Sfn	stratifin	4.804	0	0.01	0.671
100434	100434	Slc44a1	solute carrier family 44, member 1	4.005	0.004	0.03	1.486
18140	18140	Uhrf1	ubiquitin-like, containing PHD and RING finger domains, 1	6.041	0.001	0.016	1.486
22775	22775	Zik1	zinc finger protein interacting with K protein 1	3.125	0.004	0.033	1.484
50723	50723	Icosl	icos ligand	4.62	0.002	0.019	0.674
73332	73332	Ccdc30	coiled-coil domain containing 30	1.694	0.007	0.041	0.675
107767	107767	Scamp1	secretory carrier membrane protein 1	3.646	0.004	0.031	0.675
67533	67533	Ppfibp1	PTPRF interacting protein, binding protein 1 (liprin beta 1)	4.712	0	0.003	1.48
338349	338349	Cntln	centlein, centrosomal protein	4.537	0	0.007	1.48
235283	235283	Gramd1b	GRAM domain containing 1B	6.653	0	0.006	1.48
268752	268752	Wdfy2	WD repeat and FYVE domain containing 2	3.982	0.005	0.035	0.677
319481	319481	Wdr59	WD repeat domain 59	5.405	0	0.002	1.477
432466	432466	Gm5424	argininosuccinate synthase pseudogene	6.903	0	0.008	1.477
66446	66446	Exosc7	exosome component 7	5.219	0.007	0.042	1.476
216119	216119	Ybey	ybeY metallopeptidase	2.806	0.001	0.012	1.476
11676	11676	Aldoc	aldolase C, fructose-bisphosphate	2.533	0.001	0.012	1.476
277973	277973	Slc9a5	solute carrier family 9 (sodium/hydrogen exchanger), member 5	3.051	0.001	0.012	1.475
212627	212627	Prpsap2	phosphoribosyl pyrophosphate synthetase-associated protein 2	4.646	0	0.001	0.678
12752	12752	Cln3	ceroid lipofuscinosis, neuronal 3, juvenile (Batten, Spielmeyer-Vogt disease)	5.734	0.007	0.041	0.678
12925	12925	Crip1	cysteine-rich protein 1 (intestinal)	7.373	0.001	0.017	1.474
18984	18984	Por	P450 (cytochrome) oxidoreductase	6.059	0.008	0.046	0.678
14462	14462	Gata3	GATA binding protein 3	6.858	0	0.005	1.473
12569	12569	Cdk5r1	cyclin-dependent kinase 5, regulatory subunit 1 (p35)	2.767	0.007	0.042	1.471
67556	67556	Pigm	phosphatidylinositol glycan anchor biosynthesis, class M	7.807	0.001	0.011	1.47
66929	66929	Asf1b	anti-silencing function 1B histone chaperone	4.975	0.008	0.047	1.47
67249	67249	Tbc1d19	TBC1 domain family, member 19	2.331	0.001	0.011	0.681
19348	19348	Kif20a	kinesin family member 20A	5.065	0.007	0.043	1.466
18718	18718	Pip4k2a	phosphatidylinositol-5-phosphate 4-kinase, type II, alpha	7.527	0	0.001	0.682
235293	235293	Sc5d	sterol-C5-desaturase	6.143	0	0.002	1.465
269224	269224	Pask	PAS domain containing serine/threonine kinase	3.042	0.002	0.02	1.464
27221	27221	Chaf1a	chromatin assembly factor 1, subunit A (p150)	4.815	0.003	0.029	1.464
16467	16467	Atcay	ataxia, cerebellar, Cayman type	3.96	0	0.003	1.463
67298	67298	Gprasp1	G protein-coupled receptor associated sorting protein 1	6.419	0	0.003	0.683
229521	229521	Syt11	synaptotagmin XI	6.671	0.001	0.016	1.462
11891	11891	Rab27a	RAB27A, member RAS oncogene family	7.194	0	0.004	1.461
77097	77097	Tanc2	tetratricopeptide repeat, ankyrin repeat and coiled-coil containing 2	3.95	0.003	0.026	0.685
29869	29869	Ulk2	unc-51 like kinase 2	6.254	0	0.01	0.685
19362	19362	Rad51ap1	RAD51 associated protein 1	3.531	0.004	0.031	1.46
232566	232566	Amn1	antagonist of mitotic exit network 1	3.122	0	0.006	0.686
21827	21827	Thbs3	thrombospondin 3	1.913	0.008	0.045	1.455
100040018	100040018	Gm9835	predicted pseudogene 9835	5.775	0	0.009	1.454
98366	98366	Smap1	small ArfGAP 1	5.896	0.001	0.011	1.454
56224	56224	Tspan5	tetraspanin 5	4.674	0.001	0.015	1.454
114663	114663	Impa2	inositol (myo)-1(or 4)-monophosphatase 2	4.297	0	0.002	1.451
442802	442802	C330011M18Rik	RIKEN cDNA C330011M18 gene	2.197	0.001	0.015	1.451
21942	21942	Tnfrsf9	tumor necrosis factor receptor superfamily, member 9	6.824	0	0.003	0.689
18030	18030	Nfil3	nuclear factor, interleukin 3, regulated	3.593	0	0.007	1.45
64297	64297	Gprc5b	G protein-coupled receptor, family C, group 5, member B	2.367	0.001	0.013	0.69
269701	269701	Wdr66	WD repeat domain 66	2.899	0	0.007	0.69
67220	67220	Plekho1	pleckstrin homology domain containing, family O member 1	4.109	0.003	0.027	0.69
56306	56306	Fam60a	family with sequence similarity 60, member A	2.585	0.008	0.044	1.449
52906	52906	Ahi1	Abelson helper integration site 1	4.596	0.001	0.016	1.448
230903	230903	Fbxo44	F-box protein 44	1.715	0.005	0.033	1.446
29816	29816	Hip1r	huntingtin interacting protein 1 related	6.835	0	0.004	1.446
102626	102626	Mapkapk3	mitogen-activated protein kinase-activated protein kinase 3	7.018	0	0.006	1.445
210789	210789	Tbc1d4	TBC1 domain family, member 4	8.259	0	0.004	1.445
79196	79196	Osbpl5	oxysterol binding protein-like 5	5.434	0	0.005	1.445
70458	70458	2610318N02Rik	RIKEN cDNA 2610318N02 gene	1.772	0.007	0.042	1.443
17969	17969	Ncf1	neutrophil cytosolic factor 1	4.762	0.005	0.037	0.693
68423	68423	Ankrd13d	ankyrin repeat domain 13 family, member D	3.001	0.006	0.039	0.694
66395	66395	Ahnak	AHNAK nucleoprotein (desmoyokin)	10.492	0.001	0.013	1.441
319742	319742	Mpzl3	myelin protein zero-like 3	3.48	0.001	0.017	1.441
232560	232560	Caprin2	caprin family member 2	3.26	0.003	0.027	0.695
75782	75782	Lca5	Leber congenital amaurosis 5 (human)	4.251	0	0.006	1.439
245368	245368	Zfp300	zinc finger protein 300	2.231	0	0.01	1.439
22755	22755	Zfp93	zinc finger protein 93	1.496	0.009	0.048	1.439
71804	71804	Mtfr2	mitochondrial fission regulator 2	2.663	0.008	0.047	1.437
22700	22700	Zfp40	zinc finger protein 40	4.709	0	0.005	1.437
80860	80860	Ghdc	GH3 domain containing	2.86	0.006	0.038	0.696
100502579	100502579	Gm19261	predicted gene, 19261	2.849	0.003	0.028	0.696
58186	58186	Rad18	RAD18 E3 ubiquitin protein ligase	4.883	0.002	0.022	1.436
69847	69847	Wnk4	WNK lysine deficient protein kinase 4	1.353	0.008	0.047	0.696
13197	13197	Gadd45a	growth arrest and DNA-damage-inducible 45 alpha	3.286	0	0.005	0.697
107527	107527	Il1rl2	interleukin 1 receptor-like 2	1.651	0.007	0.042	1.435
74732	74732	Stx11	syntaxin 11	5.916	0	0.002	1.434
193838	193838	Eme2	essential meiotic structure-specific endonuclease subunit 2	4.3	0	0.003	1.434
17540	17540	Mrvi1	MRV integration site 1	1.004	0.005	0.037	0.698
30945	30945	Rnf19a	ring finger protein 19A	6.748	0.001	0.011	1.432
225028	225028	Map4k3	mitogen-activated protein kinase kinase kinase kinase 3	4.841	0	0.003	0.699
52710	52710	Slc52a2	solute carrier protein 52, member 2	5.017	0.002	0.019	1.431
54167	54167	Icos	inducible T cell co-stimulator	8.68	0.006	0.038	1.431
70561	70561	Txndc16	thioredoxin domain containing 16	5.154	0.001	0.011	0.699
108841	108841	Rdh13	retinol dehydrogenase 13 (all-trans and 9-cis)	4.369	0	0.008	1.429
223693	223693	Tmem184b	transmembrane protein 184b	5.753	0.004	0.033	1.428
12516	12516	Cd7	CD7 antigen	5.148	0	0.003	0.7
76467	76467	Msrb2	methionine sulfoxide reductase B2	3.354	0.001	0.011	0.701
380684	380684	Nefh	neurofilament, heavy polypeptide	4.118	0.003	0.027	0.701
29877	29877	Hdgfrp3	hepatoma-derived growth factor, related protein 3	5.719	0.002	0.022	1.427
55992	55992	Trim3	tripartite motif-containing 3	3.331	0.004	0.03	0.701
381694	381694	B3glct	beta-3-glucosyltransferase	3.243	0.001	0.014	0.701
23833	23833	Cd52	CD52 antigen	9.28	0	0.005	1.426
24110	24110	Usp18	ubiquitin specific peptidase 18	4.621	0	0.009	0.702
58205	58205	Pdcd1lg2	programmed cell death 1 ligand 2	5.547	0.009	0.049	1.425
60596	60596	Gucy1a3	guanylate cyclase 1, soluble, alpha 3	4.154	0.004	0.03	0.702
216810	216810	Tom1l2	target of myb1-like 2 (chicken)	6.062	0	0.004	0.702
69627	69627	Fam89a	family with sequence similarity 89, member A	3.432	0.001	0.017	1.423
67138	67138	Herc6	hect domain and RLD 6	6.33	0.005	0.036	0.703
68298	68298	Ncapd2	non-SMC condensin I complex, subunit D2	6.983	0.003	0.026	1.422
327762	327762	Dna2	DNA replication helicase/nuclease 2	4.093	0.007	0.043	1.422
59033	59033	Slc4a8	solute carrier family 4 (anion exchanger), member 8	5.771	0	0.007	1.422
57440	57440	Ehd3	EH-domain containing 3	6.304	0.002	0.021	1.422
100504539	100504539	Gm20275	predicted gene, 20275	2.942	0	0.008	1.422
13723	13723	Emb	embigin	7.244	0	0.002	1.421
68014	68014	Zwilch	zwilch kinetochore protein	3.808	0	0.004	1.421
194401	194401	Mical3	microtubule associated monooxygenase, calponin and LIM domain containing 3	4.655	0.009	0.048	1.421
664994	664994	Isoc2a	isochorismatase domain containing 2a	4.436	0.003	0.024	0.704
21788	21788	Tfpi	tissue factor pathway inhibitor	4.382	0.001	0.016	1.421
245469	245469	Pdzd4	PDZ domain containing 4	1.856	0.002	0.021	0.704
213236	213236	Dnd1	DND microRNA-mediated repression inhibitor 1	1.919	0.003	0.028	1.42
15354	15354	Hmgb3	high mobility group box 3	2.926	0.006	0.041	1.42
20873	20873	Plk4	polo-like kinase 4	4.964	0.008	0.045	1.42
14256	14256	Flt3l	FMS-like tyrosine kinase 3 ligand	6.489	0	0.005	1.419
16511	16511	Kcnh2	potassium voltage-gated channel, subfamily H (eag-related), member 2	3.534	0	0.004	0.705
12751	12751	Tpp1	tripeptidyl peptidase I	6.699	0.005	0.034	0.705
74646	74646	Spsb1	splA/ryanodine receptor domain and SOCS box containing 1	3.905	0	0.004	1.418
213006	213006	Mfsd4a	major facilitator superfamily domain containing 4A	6.369	0.004	0.03	1.416
20908	20908	Stx3	syntaxin 3	2.253	0.003	0.026	0.706
241638	241638	Lzts3	leucine zipper, putative tumor suppressor family member 3	1.394	0.003	0.028	0.706
231123	231123	Haus3	HAUS augmin-like complex, subunit 3	6.857	0.001	0.011	1.416
97165	97165	Hmgb2	high mobility group box 2	5.154	0.001	0.014	1.416
66273	66273	Aamdc	adipogenesis associated Mth938 domain containing	3.117	0.001	0.016	0.707
69553	69553	Fam65c	family with sequence similarity 65, member C	2.374	0.004	0.029	1.415
27999	27999	Fam3c	family with sequence similarity 3, member C	7.408	0.001	0.017	1.415
83429	83429	Ctns	cystinosis, nephropathic	4.339	0.005	0.033	0.707
73729	73729	Zfp383	zinc finger protein 383	2.039	0.005	0.037	0.707
67394	67394	4930404I05Rik	RIKEN cDNA 4930404I05 gene	2.471	0.005	0.035	1.414
12189	12189	Brca1	breast cancer 1, early onset	4.573	0.003	0.027	1.413
214901	214901	Chtf18	CTF18, chromosome transmission fidelity factor 18	3.548	0	0.009	1.413
69179	69179	Tmem110	transmembrane protein 110	4.732	0	0.006	1.413
13521	13521	Slc26a2	solute carrier family 26 (sulfate transporter), member 2	6.195	0.001	0.016	1.412
170748	170748	Smco4	single-pass membrane protein with coiled-coil domains 4	4.559	0	0.009	1.412
56742	56742	Psrc1	proline/serine-rich coiled-coil 1	2.231	0.004	0.031	1.411
107321	107321	Lpxn	leupaxin	6.903	0.007	0.041	1.41
54710	54710	Hs3st3b1	heparan sulfate (glucosamine) 3-O-sulfotransferase 3B1	3.582	0.008	0.047	1.41
192196	192196	Luc7l2	LUC7-like 2 (S. cerevisiae)	8.78	0.007	0.043	1.409
66151	66151	Prr13	proline rich 13	6.983	0	0.002	1.409
22171	22171	Tyms	thymidylate synthase	4.623	0.005	0.035	1.409
106795	106795	Tcf19	transcription factor 19	4.756	0.003	0.024	1.408
72891	72891	Xlr4c	X-linked lymphocyte-regulated 4C	4.28	0.009	0.049	1.408
16764	16764	Aff3	AF4/FMR2 family, member 3	6.885	0	0.006	1.408
433229	433229	Gm5514	lactate dehydrogenase B pseudogene	2.641	0.007	0.042	1.407
217882	217882	Cep170b	centrosomal protein 170B	4.505	0.002	0.02	1.407
108105	108105	B3gnt5	UDP-GlcNAc:betaGal beta-1,3-N-acetylglucosaminyltransferase 5	5.141	0	0.005	1.407
26921	26921	Map4k4	mitogen-activated protein kinase kinase kinase kinase 4	8.313	0	0.001	1.407
69554	69554	Klhdc2	kelch domain containing 2	5.782	0	0.01	1.406
57743	57743	Sec61a2	Sec61, alpha subunit 2 (S. cerevisiae)	4.135	0.001	0.016	1.406
243771	243771	Parp12	poly (ADP-ribose) polymerase family, member 12	4.612	0	0.005	0.711
241447	241447	Cers6	ceramide synthase 6	4.458	0.001	0.012	0.712
72371	72371	2210408I21Rik	RIKEN cDNA 2210408I21 gene	1.539	0.002	0.022	1.405
72692	72692	Hnrnpll	heterogeneous nuclear ribonucleoprotein L-like	7.261	0	0.007	1.404
52668	52668	Ifi27	interferon, alpha-inducible protein 27	6.461	0	0.003	0.712
70082	70082	Lysmd2	LysM, putative peptidoglycan-binding, domain containing 2	4.291	0	0.009	1.403
54646	54646	Ppp1r3f	protein phosphatase 1, regulatory (inhibitor) subunit 3F	4.724	0.005	0.034	0.713
170833	170833	Hook2	hook microtubule tethering protein 2	3.459	0.007	0.044	1.401
57434	57434	Xrcc2	X-ray repair complementing defective repair in Chinese hamster cells 2	3.471	0.004	0.03	1.4
217734	217734	Pomt2	protein-O-mannosyltransferase 2	3.208	0.007	0.043	0.714
22174	22174	Tyro3	TYRO3 protein tyrosine kinase 3	3.635	0.006	0.037	0.714
107823	107823	Whsc1	Wolf-Hirschhorn syndrome candidate 1 (human)	7.083	0.002	0.02	1.399
16319	16319	Incenp	inner centromere protein	6.436	0	0.007	1.399
227683	227683	Coq4	coenzyme Q4	1.835	0.009	0.048	0.716
241627	241627	Wdr76	WD repeat domain 76	5.638	0	0.003	1.397
23797	23797	Akt3	thymoma viral proto-oncogene 3	6.463	0	0.005	1.396
93737	93737	Pard6g	par-6 family cell polarity regulator gamma	4.48	0.005	0.034	1.396
51944	51944	Knstrn	kinetochore-localized astrin/SPAG5 binding	4.575	0.005	0.035	1.395
100503043	100503043	Armcx4	armadillo repeat containing, X-linked 4	5.057	0	0.004	1.395
240667	240667	Sec31b	Sec31 homolog B (S. cerevisiae)	3.522	0.005	0.035	1.394
83771	83771	Tas1r3	taste receptor, type 1, member 3	1.913	0.002	0.019	1.394
218973	218973	Wdhd1	WD repeat and HMG-box DNA binding protein 1	5.466	0.002	0.018	1.393
70235	70235	Poc1a	POC1 centriolar protein A	2.771	0.001	0.015	1.391
232227	232227	Iqsec1	IQ motif and Sec7 domain 1	6.154	0.002	0.022	1.39
12021	12021	Bard1	BRCA1 associated RING domain 1	4.248	0.006	0.037	1.39
338351	338351	Akap17b	A kinase (PRKA) anchor protein 17B	3.03	0.002	0.02	0.72
27399	27399	Ip6k1	inositol hexaphosphate kinase 1	7.838	0	0.001	0.72
212377	212377	Mms22l	MMS22-like, DNA repair protein	5.044	0.001	0.012	1.388
68299	68299	Vps53	vacuolar protein sorting 53 (yeast)	5.991	0	0.001	1.388
234723	234723	Txnl4b	thioredoxin-like 4B	2.775	0.001	0.013	0.721
70551	70551	Tmtc4	transmembrane and tetratricopeptide repeat containing 4	4.461	0.001	0.018	0.721
80515	80515	Chd3os	chromodomain helicase DNA binding protein 3, opposite strand	2.525	0.006	0.04	1.387
277010	277010	Marveld1	MARVEL (membrane-associating) domain containing 1	5.398	0.005	0.035	0.721
99526	99526	Usp53	ubiquitin specific peptidase 53	5.031	0	0.005	1.386
56150	56150	Mad2l1	MAD2 mitotic arrest deficient-like 1	5.136	0.005	0.036	1.386
217935	217935	Wdr60	WD repeat domain 60	2.411	0.001	0.016	1.384
24017	24017	Rnf13	ring finger protein 13	5.83	0	0.004	0.723
100113414	100113414	Trav4-4-dv10	T cell receptor alpha variable 4-4-DV10	2.365	0.001	0.012	1.383
246229	246229	Bivm	basic, immunoglobulin-like variable motif containing	4.355	0.009	0.05	1.383
620790	620790	Gm14443	predicted gene 14443	1.321	0.005	0.034	1.383
19039	19039	Lgals3bp	lectin, galactoside-binding, soluble, 3 binding protein	7.067	0.009	0.049	0.723
75146	75146	Tmem180	transmembrane protein 180	3.142	0.001	0.017	1.383
320965	320965	4831440E17Rik	RIKEN cDNA 4831440E17 gene	2.078	0.002	0.018	1.382
71835	71835	Lancl2	LanC (bacterial lantibiotic synthetase component C)-like 2	3.781	0.003	0.026	1.382
70727	70727	Rasgef1a	RasGEF domain family, member 1A	3.209	0.002	0.019	0.724
72462	72462	Rrp1b	ribosomal RNA processing 1 homolog B (S. cerevisiae)	6.345	0.001	0.014	1.381
22027	22027	Hsp90b1	heat shock protein 90, beta (Grp94), member 1	9.149	0.005	0.033	0.724
16598	16598	Klf2	Kruppel-like factor 2 (lung)	7.787	0.001	0.015	1.379
20250	20250	Scd2	stearoyl-Coenzyme A desaturase 2	7.77	0	0.005	1.379
217353	217353	Tmc6	transmembrane channel-like gene family 6	7.955	0	0.009	1.379
67041	67041	Oxct1	3-oxoacid CoA transferase 1	6.763	0.005	0.034	0.726
56149	56149	Grasp	GRP1 (general receptor for phosphoinositides 1)-associated scaffold protein	2.892	0.001	0.016	1.378
434341	434341	Nlrc5	NLR family, CARD domain containing 5	9.124	0.001	0.015	1.378
53378	53378	Sdcbp	syndecan binding protein	7.628	0.002	0.022	0.727
380732	380732	Milr1	mast cell immunoglobulin like receptor 1	3.374	0	0.007	0.727
58207	58207	Slc43a3	solute carrier family 43, member 3	4.785	0.002	0.021	1.375
107022	107022	Gramd3	GRAM domain containing 3	6.277	0.002	0.019	1.375
17768	17768	Mthfd2	methylenetetrahydrofolate dehydrogenase (NAD+ dependent), methenyltetrahydrofolate cyclohydrolase	6.235	0.006	0.038	1.375
54371	54371	Chst2	carbohydrate sulfotransferase 2	5.029	0.001	0.012	1.374
20371	20371	Foxp3	forkhead box P3	9.067	0.001	0.016	0.728
83396	83396	Glis2	GLIS family zinc finger 2	1.308	0.003	0.028	0.728
12322	12322	Camk2a	calcium/calmodulin-dependent protein kinase II alpha	2.629	0.002	0.018	0.728
68799	68799	Rgmb	repulsive guidance molecule family member B	2.97	0.006	0.039	1.374
239319	239319	Card6	caspase recruitment domain family, member 6	6.971	0	0.007	0.728
12549	12549	Arhgap31	Rho GTPase activating protein 31	7.217	0.001	0.014	1.372
433224	433224	Gm5512	required for meiotic nuclear division 1 pseudogene	3.436	0	0.009	0.729
100504489	100504489			1.101	0.007	0.043	1.372
212728	212728	Gm17296	predicted gene, 17296	4.974	0.002	0.022	1.371
218977	218977	Dlgap5	discs, large (Drosophila) homolog-associated protein 5	4.833	0.006	0.04	1.37
319901	319901	Dsel	dermatan sulfate epimerase-like	4.076	0.004	0.029	1.37
241915	241915	Phc3	polyhomeotic-like 3 (Drosophila)	9.04	0.004	0.031	1.369
68750	68750	Rreb1	ras responsive element binding protein 1	5.942	0.006	0.039	0.731
208846	208846	Daam1	dishevelled associated activator of morphogenesis 1	4.405	0.001	0.016	1.369
100503971	100503971	Gm3468	predicted gene 3468	1.879	0.008	0.046	1.367
83921	83921	Tmem2	transmembrane protein 2	4.868	0	0.008	1.367
20527	20527	Slc2a3	solute carrier family 2 (facilitated glucose transporter), member 3	7.13	0	0.002	0.732
94279	94279	Sfxn2	sideroflexin 2	4.692	0.002	0.018	0.732
228026	228026	Pdk1	pyruvate dehydrogenase kinase, isoenzyme 1	7.658	0	0.007	0.732
263803	263803	Pkn3	protein kinase N3	1.121	0.006	0.037	0.732
338367	338367	Myo1d	myosin ID	1.797	0.008	0.047	1.366
403178	403178	Plcxd1	phosphatidylinositol-specific phospholipase C, X domain containing 1	2.157	0.002	0.02	1.365
100041576	100041576	Gm3414	predicted gene 3414	3.941	0	0.008	1.365
20667	20667	Sox12	SRY (sex determining region Y)-box 12	1.947	0.005	0.037	0.733
100502705	100502705			3.75	0.006	0.037	1.364
19769	19769	Rit1	Ras-like without CAAX 1	4.755	0.001	0.018	0.733
78334	78334	Cdk19	cyclin-dependent kinase 19	7.436	0.003	0.024	0.734
17918	17918	Myo5a	myosin VA	6.527	0.003	0.025	1.362
69170	69170	1810026B05Rik	RIKEN cDNA 1810026B05 gene	4.427	0.001	0.013	0.734
53314	53314	Batf	basic leucine zipper transcription factor, ATF-like	5.903	0.001	0.018	1.361
27387	27387	Sh2d3c	SH2 domain containing 3C	6.858	0	0.007	1.361
68394	68394	Ccdc163	coiled-coil domain containing 163	3.612	0	0.006	0.735
223752	223752	Gramd4	GRAM domain containing 4	7.935	0	0.003	1.36
74096	74096	Hvcn1	hydrogen voltage-gated channel 1	6.746	0.001	0.011	0.736
17025	17025	Alad	aminolevulinate, delta-, dehydratase	4.249	0.007	0.041	1.359
12505	12505	Cd44	CD44 antigen	8.082	0.009	0.048	0.736
14872	14872	Gstt2	glutathione S-transferase, theta 2	4.561	0.002	0.018	1.358
57913	57913	Pidd1	p53 induced death domain protein 1	4.14	0.001	0.016	1.357
227059	227059	Slc39a10	solute carrier family 39 (zinc transporter), member 10	5.658	0.001	0.011	0.737
64099	64099	Parvg	parvin, gamma	7.575	0.004	0.033	0.738
666532	666532	Gm13139	predicted gene 13139	2.616	0.007	0.044	1.355
69551	69551	2310022B05Rik	RIKEN cDNA 2310022B05 gene	4.002	0.001	0.016	1.353
52502	52502	Carhsp1	calcium regulated heat stable protein 1	4.849	0.006	0.037	1.353
13405	13405	Dmd	dystrophin, muscular dystrophy	1.633	0.005	0.035	1.351
268857	268857	Nlrc3	NLR family, CARD domain containing 3	7.041	0.002	0.018	1.351
53357	53357	Pla2g6	phospholipase A2, group VI	4.267	0.008	0.045	1.351
100503380	100503380	Snhg4	small nucleolar RNA host gene 4	3.339	0.002	0.019	1.35
227697	227697	Dolk	dolichol kinase	3.214	0.001	0.017	0.741
21853	21853	Timeless	timeless circadian clock 1	5.92	0.001	0.017	1.35
14380	14380	G6pd2	glucose-6-phosphate dehydrogenase 2	1.902	0.002	0.02	0.741
67698	67698	Fam174a	family with sequence similarity 174, member A	4.667	0.001	0.013	0.741
100043541	100043541	B630019A10Rik	RIKEN cDNA B630019A10 gene	4.915	0.004	0.03	1.349
72699	72699	Lime1	Lck interacting transmembrane adaptor 1	7.72	0.003	0.025	1.348
14561	14561	Gdf11	growth differentiation factor 11	3.005	0.003	0.027	0.742
67013	67013	Oma1	OMA1 zinc metallopeptidase	4.776	0.002	0.018	0.742
99003	99003	Qser1	glutamine and serine rich 1	5.52	0	0.006	0.742
103729	103729	AI450353	expressed sequence AI450353	1.296	0.008	0.047	1.345
233060	233060	Zfp382	zinc finger protein 382	4.004	0	0.008	1.344
16190	16190	Il4ra	interleukin 4 receptor, alpha	7.988	0	0.001	0.744
74396	74396	4933407K13Rik	RIKEN cDNA 4933407K13 gene	2.956	0.003	0.028	1.344
269589	269589	Sytl1	synaptotagmin-like 1	5.626	0.001	0.016	1.344
100041420	100041420	Gm3325	predicted gene 3325	2.903	0.004	0.033	1.344
100561	100561	Slc15a4	solute carrier family 15, member 4	4.689	0.002	0.021	0.744
22779	22779	Ikzf2	IKAROS family zinc finger 2	10.453	0.001	0.011	1.343
15168	15168	Hcn3	hyperpolarization-activated, cyclic nucleotide-gated K+ 3	1.823	0.003	0.028	0.745
18803	18803	Plcg1	phospholipase C, gamma 1	8.392	0	0.005	1.343
19057	19057	Ppp3cc	protein phosphatase 3, catalytic subunit, gamma isoform	6.076	0.004	0.033	1.342
21682	21682	Tec	tec protein tyrosine kinase	3.938	0	0.003	0.745
68977	68977	Haghl	hydroxyacylglutathione hydrolase-like	4.321	0.004	0.032	1.342
246154	246154	Vasn	vasorin	5.797	0.006	0.037	1.342
28040	28040	D6Wsu163e	DNA segment, Chr 6, Wayne State University 163, expressed	3.919	0.006	0.04	0.745
79201	79201	Tnfrsf23	tumor necrosis factor receptor superfamily, member 23	1.388	0.006	0.04	1.341
20397	20397	Sgpl1	sphingosine phosphate lyase 1	7.067	0.009	0.049	0.746
16881	16881	Lig1	ligase I, DNA, ATP-dependent	6.196	0.001	0.012	1.341
58244	58244	Stx6	syntaxin 6	6.674	0.002	0.022	1.34
77781	77781	Epm2aip1	EPM2A (laforin) interacting protein 1	6.836	0	0.01	1.34
239273	239273	Abcc4	ATP-binding cassette, sub-family C (CFTR/MRP), member 4	6.112	0	0.003	1.34
634834	634834	Gm11821	predicted gene 11821	1.238	0.004	0.031	1.339
22637	22637	Zap70	zeta-chain (TCR) associated protein kinase	8.046	0	0.006	1.339
72273	72273	Smim24	small integral membrane protein 24	1.707	0.004	0.031	0.747
235587	235587	Parp3	poly (ADP-ribose) polymerase family, member 3	7.076	0	0.001	1.338
16832	16832	Ldhb	lactate dehydrogenase B	5.145	0.003	0.028	1.338
100502618	100502618	Gm19288	predicted gene, 19288	2.412	0.002	0.023	1.337
12168	12168	Bmpr2	bone morphogenetic protein receptor, type II (serine/threonine kinase)	4.512	0.003	0.025	1.337
26569	26569	Slc27a4	solute carrier family 27 (fatty acid transporter), member 4	4.455	0.007	0.044	0.748
107684	107684	Coro2a	coronin, actin binding protein 2A	7.847	0	0.002	0.749
217946	217946	Cdca7l	cell division cycle associated 7 like	5.449	0.001	0.017	1.333
22163	22163	Tnfrsf4	tumor necrosis factor receptor superfamily, member 4	7.866	0.009	0.05	1.333
72244	72244	1600014C10Rik	RIKEN cDNA 1600014C10 gene	7.102	0	0.006	1.332
57810	57810	Cdon	cell adhesion molecule-related/down-regulated by oncogenes	6.525	0.006	0.039	1.332
17527	17527	Mpv17	MpV17 mitochondrial inner membrane protein	4.212	0.007	0.043	0.751
22782	22782	Slc30a1	solute carrier family 30 (zinc transporter), member 1	5.45	0.008	0.044	0.751
384009	384009	Glipr2	GLI pathogenesis-related 2	7.347	0	0.004	1.331
234358	234358	Zfp930	zinc finger protein 930	4.921	0	0.007	1.33
57874	57874	Hacd3	3-hydroxyacyl-CoA dehydratase 3	7.412	0	0.001	1.33
72141	72141	Adpgk	ADP-dependent glucokinase	6.682	0.001	0.016	1.33
17346	17346	Mknk1	MAP kinase-interacting serine/threonine kinase 1	5.74	0.004	0.031	0.752
12750	12750	Clk4	CDC like kinase 4	6.89	0.006	0.037	0.752
59048	59048	C1galt1c1	C1GALT1-specific chaperone 1	3.951	0	0.006	0.752
24083	24083	Natd1	N-acetyltransferase domain containing 1	4.657	0.008	0.047	0.752
73910	73910	Arhgap18	Rho GTPase activating protein 18	5.711	0	0.002	0.753
75747	75747	Sesn3	sestrin 3	6.862	0.007	0.042	1.327
56068	56068	Ammecr1	Alport syndrome, mental retardation, midface hypoplasia and elliptocytosis chromosomal region gene 1	4.082	0.005	0.034	1.327
320827	320827	C530008M17Rik	RIKEN cDNA C530008M17 gene	1.715	0.007	0.041	1.327
22640	22640	Zfp1	zinc finger protein 1	5.529	0.003	0.027	1.327
13555	13555	E2f1	E2F transcription factor 1	3.5	0.008	0.047	1.327
16364	16364	Irf4	interferon regulatory factor 4	7.198	0.001	0.013	1.326
11977	11977	Atp7a	ATPase, Cu++ transporting, alpha polypeptide	5.47	0	0.008	0.754
76478	76478	Haus8	4HAUS augmin-like complex, subunit 8	4.246	0.003	0.027	0.755
100855	100855	Tbc1d14	TBC1 domain family, member 14	7.415	0	0.009	1.325
22193	22193	Ube2e3	ubiquitin-conjugating enzyme E2E 3	4.251	0	0.005	0.755
70495	70495	Atp6ap2	ATPase, H+ transporting, lysosomal accessory protein 2	6.208	0	0.007	0.755
66645	66645	Pspc1	paraspeckle protein 1	5.862	0.005	0.034	1.325
18824	18824	Plp2	proteolipid protein 2	4.338	0.001	0.016	1.323
72203	72203	2610507I01Rik	RIKEN cDNA 2610507I01 gene	4.687	0.007	0.041	1.323
76459	76459	Car12	carbonic anhydrase 12	4.343	0.003	0.025	1.323
208104	208104	Mlxip	MLX interacting protein	7.761	0.008	0.047	1.322
100041480	100041480	Gm9833	myelin basic protein expression factor 2, repressor pseudogene	3.796	0.001	0.013	1.322
11428	11428	Aco1	aconitase 1	5.546	0.008	0.045	0.756
20184	20184	Uimc1	ubiquitin interaction motif containing 1	6.466	0	0.001	1.322
237436	237436	Gas2l3	growth arrest-specific 2 like 3	3.159	0.002	0.023	1.321
219158	219158	Ccar2	cell cycle activator and apoptosis regulator 2	7.244	0	0.01	1.321
224829	224829	Trerf1	transcriptional regulating factor 1	5.389	0.001	0.013	1.321
17760	17760	Map6	microtubule-associated protein 6	4.535	0.004	0.031	1.321
18230	18230	Nxn	nucleoredoxin	3.13	0.004	0.03	0.757
75316	75316	Taf1d	TATA-box binding protein associated factor, RNA polymerase I, D	6.382	0	0.007	1.32
77053	77053	Sun1	Sad1 and UNC84 domain containing 1	6.66	0	0.002	1.32
399633	399633	A630014C17Rik	RIKEN cDNA A630014C17 gene	2.208	0.006	0.039	1.32
17996	17996	Neb	nebulin	7.359	0.005	0.035	1.319
230259	230259	E130308A19Rik	RIKEN cDNA E130308A19 gene	4.55	0.006	0.041	1.319
100502730	100502730			5.092	0	0.005	0.758
80750	80750	N4bp1	NEDD4 binding protein 1	6.644	0	0.007	1.319
320816	320816	Ankrd16	ankyrin repeat domain 16	5.66	0.001	0.013	1.319
20133	20133	Rrm1	ribonucleotide reductase M1	7.08	0.001	0.018	1.318
67283	67283	Slc25a19	solute carrier family 25 (mitochondrial thiamine pyrophosphate carrier), member 19	5.506	0.001	0.012	1.318
67911	67911	Zfp169	zinc finger protein 169	6.014	0	0.002	1.318
71876	71876	Cenpu	centromere protein U	1.974	0.007	0.043	1.317
52696	52696	Zwint	ZW10 interactor	5.75	0.001	0.016	1.317
104718	104718	Ttc7b	tetratricopeptide repeat domain 7B	3.687	0.007	0.043	0.759
67883	67883	Uxs1	UDP-glucuronate decarboxylase 1	3.459	0.004	0.031	1.317
330050	330050	Fam185a	family with sequence similarity 185, member A	3.886	0.004	0.03	1.317
212862	212862	Chpt1	choline phosphotransferase 1	2.736	0.001	0.016	0.759
21665	21665	Tdg	thymine DNA glycosylase	3.159	0.002	0.019	1.316
66109	66109	Tspan13	tetraspanin 13	7.803	0.003	0.026	0.76
16408	16408	Itgal	integrin alpha L	9.792	0.001	0.013	1.315
70454	70454	Cenpl	centromere protein L	4.42	0.002	0.018	1.315
80707	80707	Wwox	WW domain-containing oxidoreductase	2.804	0.003	0.025	1.315
50799	50799	Slc25a13	solute carrier family 25 (mitochondrial carrier, adenine nucleotide translocator), member 13	3.52	0.004	0.03	1.314
268930	268930	Pkmyt1	protein kinase, membrane associated tyrosine/threonine 1	4.769	0.007	0.043	1.314
110651	110651	Rps6ka3	ribosomal protein S6 kinase polypeptide 3	6.792	0	0.004	1.314
26410	26410	Map3k8	mitogen-activated protein kinase kinase kinase 8	5.637	0.003	0.025	0.761
14229	14229	Fkbp5	FK506 binding protein 5	6.986	0	0.005	1.314
78798	78798	Eml4	echinoderm microtubule associated protein like 4	7.165	0.001	0.011	1.314
74335	74335	Xrcc3	X-ray repair complementing defective repair in Chinese hamster cells 3	4.16	0.001	0.015	1.314
270198	270198	Pfkfb4	6-phosphofructo-2-kinase/fructose-2,6-biphosphatase 4	3.414	0.002	0.019	0.761
20354	20354	Sema4d	sema domain, immunoglobulin domain (Ig), transmembrane domain (TM) and short cytoplasmic domain, (semaphorin) 4D	8.738	0	0.002	1.313
67963	67963	Npc2	Niemann-Pick type C2	8.189	0	0.002	0.762
56726	56726	Sh3bgrl	SH3-binding domain glutamic acid-rich protein like	8.031	0.005	0.036	1.313
100502885	100502885			6.853	0.004	0.031	1.312
228839	228839	Tgif2	TGFB-induced factor homeobox 2	3.977	0	0.008	1.312
20238	20238	Atxn1	ataxin 1	5.458	0.005	0.035	1.312
11747	11747	Anxa5	annexin A5	6.248	0.006	0.038	0.762
667056	667056	Gm8437	predicted gene 8437	2.949	0.007	0.041	1.311
14571	14571	Gpd2	glycerol phosphate dehydrogenase 2, mitochondrial	4.997	0.002	0.02	0.763
216274	216274	Cep290	centrosomal protein 290	4.282	0.004	0.032	1.31
75296	75296	Fgfr1op	Fgfr1 oncogene partner	5.619	0.003	0.024	1.309
77048	77048	Cep83	centrosomal protein 83	5.613	0.006	0.037	1.309
68055	68055	Atp5s	ATP synthase, H+ transporting, mitochondrial F0 complex, subunit S	2.606	0.008	0.047	0.764
16453	16453	Jak3	Janus kinase 3	8.275	0	0.006	1.308
51902	51902	Rnf24	ring finger protein 24	2.708	0.002	0.021	1.308
71602	71602	Myo1e	myosin IE	6.058	0	0.008	1.308
17131	17131	Smad7	SMAD family member 7	6.888	0.004	0.03	1.307
252838	252838	Tox	thymocyte selection-associated high mobility group box	6.837	0	0.009	1.306
68526	68526	Gpr155	G protein-coupled receptor 155	5.058	0.002	0.02	1.306
106042	106042	Prickle1	prickle planar cell polarity protein 1	3.822	0.007	0.041	1.306
17772	17772	Mtm1	X-linked myotubular myopathy gene 1	4.133	0.002	0.018	0.766
270118	270118	Maml2	mastermind like 2 (Drosophila)	6.018	0	0.002	1.306
214855	214855	Arid5a	AT rich interactive domain 5A (MRF1-like)	6.736	0.003	0.026	1.305
20442	20442	St3gal1	ST3 beta-galactoside alpha-2,3-sialyltransferase 1	7.596	0	0.009	1.305
19299	19299	Abcd3	ATP-binding cassette, sub-family D (ALD), member 3	4.914	0.001	0.015	0.766
280411	280411	Lix1l	Lix1-like	2.095	0.007	0.042	1.305
331046	331046	Tgm4	transglutaminase 4 (prostate)	3.094	0.004	0.033	1.305
23969	23969	Pacsin1	protein kinase C and casein kinase substrate in neurons 1	6.703	0	0.006	1.304
12522	12522	Cd83	CD83 antigen	6.924	0.003	0.027	0.767
71268	71268	Lrrfip2	leucine rich repeat (in FLII) interacting protein 2	5.13	0	0.009	1.304
328232	328232	Gfod1	glucose-fructose oxidoreductase domain containing 1	5.079	0.009	0.048	1.303
67443	67443	Map1lc3b	microtubule-associated protein 1 light chain 3 beta	5.819	0	0.002	0.768
240066	240066	Zfp870	zinc finger protein 870	4.575	0.001	0.013	0.768
242584	242584	Wdr78	WD repeat domain 78	3.364	0.005	0.035	0.768
18082	18082	Nipsnap1	nipsnap homolog 1 (C. elegans)	5.205	0.008	0.044	1.301
11749	11749	Anxa6	annexin A6	9.298	0	0.007	1.301
66885	66885	Acadsb	acyl-Coenzyme A dehydrogenase, short/branched chain	5.312	0.001	0.013	0.769
246179	246179	Fktn	fukutin	3.736	0.005	0.035	1.301
12934	12934	Dpysl2	dihydropyrimidinase-like 2	5.671	0	0.007	1.3
66129	66129	Aaed1	AhpC/TSA antioxidant enzyme domain containing 1	3.973	0.004	0.03	0.77
259277	259277	Klk8	kallikrein related-peptidase 8	5.859	0	0.007	1.299
12367	12367	Casp3	caspase 3	6.257	0.001	0.011	1.299
270669	270669	Mbtps2	membrane-bound transcription factor peptidase, site 2	5.13	0.003	0.024	1.299
270192	270192	Rab6b	RAB6B, member RAS oncogene family	6.506	0	0.004	0.77
12776	12776	Ccr8	chemokine (C-C motif) receptor 8	4.725	0.005	0.033	1.299
234373	234373	Sugp2	SURP and G patch domain containing 2	6.424	0	0.002	1.299
232339	232339	Ankrd26	ankyrin repeat domain 26	5.351	0.001	0.011	1.298
70266	70266	Ccbl1	cysteine conjugate-beta lyase 1	3.531	0.001	0.015	0.77
13433	13433	Dnmt1	DNA methyltransferase (cytosine-5) 1	8.138	0.007	0.043	1.298
11513	11513	Adcy7	adenylate cyclase 7	9.036	0	0.005	1.297
68099	68099	Fam92a	family with sequence similarity 92, member A	4.455	0.002	0.019	1.297
213068	213068	Tmem71	transmembrane protein 71	7.218	0	0.004	1.297
18010	18010	Neu1	neuraminidase 1	6.061	0.004	0.033	0.771
19331	19331	Rab19	RAB19, member RAS oncogene family	4.829	0.006	0.041	1.297
58180	58180	Hic2	hypermethylated in cancer 2	2.955	0.003	0.025	0.771
22433	22433	Xbp1	X-box binding protein 1	6.596	0.004	0.033	0.773
100503085	100503085	Klhl3	kelch-like 3	3.329	0.007	0.043	1.294
108960	108960	Irak2	interleukin-1 receptor-associated kinase 2	5.585	0.001	0.012	0.773
15289	15289	Hmgb1	high mobility group box 1	5.677	0.001	0.012	1.293
76551	76551	Ccdc6	coiled-coil domain containing 6	6.663	0	0.004	1.292
18413	18413	Osm	oncostatin M	5.151	0.008	0.047	1.292
11364	11364	Acadm	acyl-Coenzyme A dehydrogenase, medium chain	5.304	0	0.003	0.774
224824	224824	Pex6	peroxisomal biogenesis factor 6	5.661	0.002	0.023	0.775
70599	70599	Ssfa2	sperm specific antigen 2	5.408	0	0.007	0.775
387609	387609	Zhx2	zinc fingers and homeoboxes 2	6.163	0.001	0.016	0.775
233781	233781	Xylt1	xylosyltransferase 1	3.456	0	0.01	1.29
380753	380753	Atxn7l1	ataxin 7-like 1	5.963	0	0.007	1.29
319817	319817	Rc3h2	ring finger and CCCH-type zinc finger domains 2	7.613	0.001	0.017	1.29
15270	15270	H2afx	H2A histone family, member X	5.414	0.006	0.038	1.29
14017	14017	Evi2a	ecotropic viral integration site 2a	4.71	0.001	0.012	0.775
170439	170439	Elovl6	ELOVL family member 6, elongation of long chain fatty acids (yeast)	4.836	0.001	0.017	0.776
72042	72042	Cotl1	coactosin-like 1 (Dictyostelium)	9.248	0	0.002	1.289
20482	20482	Skil	SKI-like	8.165	0	0.009	1.289
227634	227634	Camsap1	calmodulin regulated spectrin-associated protein 1	5.352	0.001	0.013	1.288
20619	20619	Snap23	synaptosomal-associated protein 23	5.858	0.005	0.036	0.777
22375	22375	Wars	tryptophanyl-tRNA synthetase	6.397	0.001	0.011	1.287
666634	666634	Gm8203	predicted pseudogene 8203	7.574	0.008	0.047	1.287
12419	12419	Cbx5	chromobox 5	7.801	0.003	0.027	1.287
53331	53331	Stx7	syntaxin 7	5.638	0	0.009	0.777
216439	216439	Agap2	ArfGAP with GTPase domain, ankyrin repeat and PH domain 2	7.223	0	0.001	1.286
209683	209683	Ttc28	tetratricopeptide repeat domain 28	6.274	0.001	0.017	0.778
18451	18451	P4ha1	procollagen-proline, 2-oxoglutarate 4-dioxygenase (proline 4-hydroxylase), alpha 1 polypeptide	6.351	0.001	0.012	0.778
212139	212139	Cc2d1a	coiled-coil and C2 domain containing 1A	6.354	0.004	0.031	1.284
19340	19340	Rab3d	RAB3D, member RAS oncogene family	3.681	0.002	0.018	1.284
56491	56491	Vapb	vesicle-associated membrane protein, associated protein B and C	6.431	0.001	0.013	0.779
69674	69674	Mif4gd	MIF4G domain containing	6.621	0	0.009	1.284
22688	22688	Zfp26	zinc finger protein 26	6.787	0	0.006	1.284
108652	108652	Slc35b3	solute carrier family 35, member B3	6.348	0.008	0.046	1.284
50771	50771	Atp9b	ATPase, class II, type 9B	7.274	0	0.002	1.283
68667	68667	Trpm4	transient receptor potential cation channel, subfamily M, member 4	4.216	0.001	0.011	1.282
235559	235559	Topbp1	topoisomerase (DNA) II binding protein 1	7.657	0.002	0.021	1.282
226594	226594	Rcsd1	RCSD domain containing 1	8.399	0	0.003	1.281
73754	73754	Thap1	THAP domain containing, apoptosis associated protein 1	3.479	0.009	0.049	0.781
11750	11750	Anxa7	annexin A7	6.107	0	0.005	0.781
231464	231464	Cnot6l	CCR4-NOT transcription complex, subunit 6-like	7.485	0.002	0.024	1.279
50524	50524	Sall2	sal-like 2 (Drosophila)	4.551	0.004	0.03	0.782
243846	243846	Ccdc9	coiled-coil domain containing 9	6.768	0.001	0.014	1.279
110911	110911	Cds2	CDP-diacylglycerol synthase (phosphatidate cytidylyltransferase) 2	8.729	0.003	0.026	1.278
68421	68421	Lmbrd1	LMBR1 domain containing 1	6.034	0.009	0.048	0.782
70762	70762	Dclk2	doublecortin-like kinase 2	4.297	0.001	0.011	1.278
56325	56325	Abcb9	ATP-binding cassette, sub-family B (MDR/TAP), member 9	5.396	0.002	0.021	1.277
231130	231130	Tnip2	TNFAIP3 interacting protein 2	4.599	0.004	0.03	1.277
229228	229228	Nudt6	nudix (nucleoside diphosphate linked moiety X)-type motif 6	3.809	0.005	0.034	1.277
66365	66365	Ccdc90b	coiled-coil domain containing 90B	3.747	0.004	0.03	0.783
13849	13849	Ephx1	epoxide hydrolase 1, microsomal	7.36	0	0.003	0.783
98386	98386	Lbr	lamin B receptor	8.467	0	0.005	1.276
19063	19063	Ppt1	palmitoyl-protein thioesterase 1	6.991	0.002	0.023	0.784
80915	80915	Dusp12	dual specificity phosphatase 12	4.19	0.001	0.016	0.784
69890	69890	Zfp219	zinc finger protein 219	5.221	0.002	0.018	0.784
74106	74106	Dcaf6	DDB1 and CUL4 associated factor 6	5.598	0.002	0.023	0.784
17524	17524	Mpp1	membrane protein, palmitoylated	6.475	0.001	0.013	0.784
102098	102098	Arhgef18	rho/rac guanine nucleotide exchange factor (GEF) 18	8.161	0	0.006	1.275
69550	69550	Bst2	bone marrow stromal cell antigen 2	5.886	0.003	0.024	0.785
208968	208968	Zfp280c	zinc finger protein 280C	6.219	0.002	0.02	1.274
328795	328795	Ubash3a	ubiquitin associated and SH3 domain containing, A	7.244	0.001	0.014	1.274
56772	56772	Mllt11	myeloid/lymphoid or mixed-lineage leukemia; translocated to, 11	3.65	0.006	0.04	1.274
73251	73251	Setd7	SET domain containing (lysine methyltransferase) 7	8.001	0.006	0.038	1.274
14595	14595	B4galt1	UDP-Gal:betaGlcNAc beta 1,4- galactosyltransferase, polypeptide 1	7.887	0.001	0.012	1.274
18115	18115	Nnt	nicotinamide nucleotide transhydrogenase	5.701	0.001	0.015	0.785
192786	192786	Rapgef6	Rap guanine nucleotide exchange factor (GEF) 6	9.529	0.008	0.047	1.274
54123	54123	Irf7	interferon regulatory factor 7	6.097	0.001	0.012	0.785
140887	140887	Lnx2	ligand of numb-protein X 2	6.357	0	0.007	1.273
56292	56292	Naa10	N(alpha)-acetyltransferase 10, NatA catalytic subunit	6.057	0	0.009	1.272
66214	66214	Rgcc	regulator of cell cycle	3.545	0.006	0.039	1.272
12369	12369	Casp7	caspase 7	5.595	0.002	0.023	1.272
15107	15107	Hadh	hydroxyacyl-Coenzyme A dehydrogenase	6.012	0.004	0.03	1.272
19414	19414	Rasa3	RAS p21 protein activator 3	8.614	0.007	0.044	1.272
98403	98403	Zfp451	zinc finger protein 451	5.39	0.001	0.014	0.787
77446	77446	Heg1	heart development protein with EGF-like domains 1	6.244	0	0.002	1.271
232539	232539	Klhl42	kelch-like 42	5.669	0	0.004	1.271
19335	19335	Rab23	RAB23, member RAS oncogene family	4.106	0.001	0.011	1.271
14674	14674	Gna13	guanine nucleotide binding protein, alpha 13	8.572	0.002	0.02	1.271
215194	215194	Kri1	KRI1 homolog	6.365	0.007	0.043	1.27
13353	13353	Dgcr6	DiGeorge syndrome critical region gene 6	3.546	0.002	0.023	1.27
22367	22367	Vrk1	vaccinia related kinase 1	6.782	0	0.005	1.27
71375	71375	Foxn3	forkhead box N3	6.967	0	0.01	1.27
70510	70510	Rnf167	ring finger protein 167	7.234	0	0.003	0.788
215999	215999	Mcu	mitochondrial calcium uniporter	4.332	0.001	0.016	1.269
20399	20399	Sh2b1	SH2B adaptor protein 1	7.292	0.001	0.016	1.268
11350	11350	Abl1	c-abl oncogene 1, non-receptor tyrosine kinase	6.938	0.008	0.044	0.789
227723	227723	Prrc2b	proline-rich coiled-coil 2B	9.265	0	0.007	1.268
66313	66313	Smurf2	SMAD specific E3 ubiquitin protein ligase 2	6.798	0.006	0.037	1.268
74570	74570	Zkscan1	zinc finger with KRAB and SCAN domains 1	6.111	0.004	0.031	1.268
231637	231637	Ssh1	slingshot homolog 1 (Drosophila)	5.793	0.002	0.021	1.267
14296	14296	Frat1	frequently rearranged in advanced T cell lymphomas	3.516	0.004	0.033	0.789
16563	16563	Kif2a	kinesin family member 2A	6.321	0.002	0.023	1.267
56460	56460	Pkp3	plakophilin 3	6.88	0.005	0.037	1.267
228875	228875	Slc35c2	solute carrier family 35, member C2	5.559	0.003	0.028	0.79
17859	17859	Mxi1	MAX interactor 1, dimerization protein	4.891	0	0.003	0.79
237615	237615	Ankrd52	ankyrin repeat domain 52	7.445	0	0.003	1.266
231279	231279	Guf1	GUF1 homolog, GTPase	5.524	0.003	0.025	1.266
380601	380601	Fastkd5	FAST kinase domains 5	4.207	0.001	0.011	0.79
19260	19260	Ptpn22	protein tyrosine phosphatase, non-receptor type 22 (lymphoid)	8.043	0.002	0.018	1.265
19108	19108	Prkx	protein kinase, X-linked	6.074	0.001	0.012	1.265
320717	320717	Pptc7	PTC7 protein phosphatase homolog	6.734	0.001	0.013	1.264
223918	223918	Spryd3	SPRY domain containing 3	5.702	0.003	0.025	1.264
22025	22025	Nr2c1	nuclear receptor subfamily 2, group C, member 1	3.979	0.009	0.05	0.792
223453	223453	Dap	death-associated protein	5.665	0	0.004	1.263
71984	71984	Sars2	seryl-aminoacyl-tRNA synthetase 2	3.952	0.002	0.019	1.263
100504473	100504473			3.302	0.006	0.041	1.263
233064	233064	Wdr62	WD repeat domain 62	3.811	0.003	0.026	1.263
208154	208154	Btla	B and T lymphocyte associated	8.003	0.008	0.045	1.263
18607	18607	Pdpk1	3-phosphoinositide dependent protein kinase 1	7.644	0	0.007	1.262
99982	99982	Kdm1a	lysine (K)-specific demethylase 1A	6.884	0	0.008	1.262
67588	67588	Rnf41	ring finger protein 41	5.628	0.001	0.013	1.261
22761	22761	Zfpm1	zinc finger protein, multitype 1	5.949	0	0.009	1.261
228960	228960	Stx16	syntaxin 16	7.339	0	0.007	0.793
209086	209086	Samd9l	sterile alpha motif domain containing 9-like	9.065	0.001	0.018	0.793
15894	15894	Icam1	intercellular adhesion molecule 1	6.616	0.004	0.03	0.793
56036	56036	Ccnl2	cyclin L2	7.239	0	0.005	1.261
100503777	100503777			3.324	0.009	0.048	1.261
22379	22379	Fmnl3	formin-like 3	6.721	0	0.005	1.261
20815	20815	Srpk1	serine/arginine-rich protein specific kinase 1	7.831	0	0.003	1.26
77634	77634	Snapc3	small nuclear RNA activating complex, polypeptide 3	4.469	0.001	0.016	1.26
30930	30930	Vps26a	vacuolar protein sorting 26 homolog A (yeast)	6.23	0.002	0.018	0.794
13177	13177	Eci1	enoyl-Coenzyme A delta isomerase 1	4.622	0	0.008	0.794
74015	74015	Fcho1	FCH domain only 1	7.636	0	0.004	1.259
101122	101122	Rpusd3	RNA pseudouridylate synthase domain containing 3	2.757	0.009	0.047	1.259
319675	319675	Cep295	centrosomal protein 295	6.666	0.001	0.012	1.258
67266	67266	Fam69a	family with sequence similarity 69, member A	5.277	0.001	0.014	1.258
13057	13057	Cyba	cytochrome b-245, alpha polypeptide	7.294	0.001	0.013	0.795
11566	11566	Adss	adenylosuccinate synthetase, non muscle	7.693	0.005	0.036	1.257
19652	19652	Rbm3	RNA binding motif protein 3	5.904	0.002	0.019	1.257
74102	74102	Slc35a5	solute carrier family 35, member A5	5.332	0	0.009	0.796
229487	229487	Gatb	glutamyl-tRNA(Gln) amidotransferase, subunit B	3.326	0.002	0.018	0.796
381820	381820	Smim10l1	small integral membrane protein 10 like 1	5.802	0.004	0.032	1.256
69934	69934	Trmt10b	tRNA methyltransferase 10B	3.854	0.002	0.021	0.796
192176	192176	Flna	filamin, alpha	10.656	0.003	0.027	1.256
56501	56501	Elf4	E74-like factor 4 (ets domain transcription factor)	8.445	0	0.006	1.255
236539	236539	Phgdh	3-phosphoglycerate dehydrogenase	4.996	0.002	0.02	1.255
320206	320206	A730028G07Rik	RIKEN cDNA A730028G07 gene	4.448	0.007	0.042	1.254
75871	75871	Zfp821	zinc finger protein 821	3.994	0.003	0.027	1.254
17876	17876	Myef2	myelin basic protein expression factor 2, repressor	4.814	0	0.004	1.254
100972	100972	Rab28	RAB28, member RAS oncogene family	4.366	0.001	0.011	0.797
26920	26920	Cntrl	centriolin	8.679	0.001	0.016	1.254
51796	51796	Srrm1	serine/arginine repetitive matrix 1	8.124	0.008	0.047	1.254
100502987	100502987	Gm17066	predicted gene 17066	6.354	0.004	0.031	1.254
14247	14247	Fli1	Friend leukemia integration 1	6.798	0	0.005	1.254
66101	66101	Ppih	peptidyl prolyl isomerase H	3.481	0.001	0.016	1.253
71279	71279	Slc29a3	solute carrier family 29 (nucleoside transporters), member 3	5.933	0.002	0.023	0.798
329908	329908	Usp24	ubiquitin specific peptidase 24	8.389	0.001	0.013	0.799
100502897	100502897	Gm12854	predicted gene 12854	4.533	0.007	0.043	1.252
27393	27393	Mrpl39	mitochondrial ribosomal protein L39	5.034	0.002	0.02	0.799
171171	171171	Ntng2	netrin G2	4.593	0.001	0.016	1.252
18019	18019	Nfatc2	nuclear factor of activated T cells, cytoplasmic, calcineurin dependent 2	7.07	0	0.007	1.252
228880	228880	Zmynd8	zinc finger, MYND-type containing 8	7.045	0	0.008	0.799
269713	269713	Clip2	CAP-GLY domain containing linker protein 2	4.775	0.001	0.013	0.799
13609	13609	S1pr1	sphingosine-1-phosphate receptor 1	8.665	0.009	0.048	1.251
208718	208718	Dis3l2	DIS3 like 3'-5' exoribonuclease 2	5.211	0.008	0.047	1.25
54636	54636	Wdr45	WD repeat domain 45	5.111	0	0.007	0.8
30941	30941	Usp21	ubiquitin specific peptidase 21	5.294	0.006	0.038	0.8
434234	434234	2610020H08Rik	RIKEN cDNA 2610020H08 gene	5.321	0	0.004	1.25
17215	17215	Mcm3	minichromosome maintenance complex component 3	6.996	0.005	0.035	1.25
12399	12399	Runx3	runt related transcription factor 3	5.923	0.008	0.046	1.249
106205	106205	Zc3h7a	zinc finger CCCH type containing 7 A	8.241	0	0.008	1.249
234967	234967	Slc36a4	solute carrier family 36 (proton/amino acid symporter), member 4	4.059	0	0.007	1.248
232946	232946	Bloc1s3	biogenesis of lysosomal organelles complex-1, subunit 3	3.88	0.002	0.021	0.801
238871	238871	Pde4d	phosphodiesterase 4D, cAMP specific	4.653	0	0.009	0.801
214897	214897	Csnk1g1	casein kinase 1, gamma 1	6.989	0.001	0.012	1.248
64010	64010	Sav1	salvador family WW domain containing 1	6.195	0	0.003	0.802
21767	21767	Tex264	testis expressed gene 264	5.258	0.001	0.014	0.802
434377	434377	Zfp560	zinc finger protein 560	3.821	0.005	0.037	0.802
19247	19247	Ptpn11	protein tyrosine phosphatase, non-receptor type 11	7.647	0.005	0.036	1.247
26412	26412	Map4k2	mitogen-activated protein kinase kinase kinase kinase 2	8.615	0.003	0.026	1.246
67095	67095	Trak1	trafficking protein, kinesin binding 1	6.375	0.003	0.026	1.246
110821	110821	Pcca	propionyl-Coenzyme A carboxylase, alpha polypeptide	4.611	0	0.008	0.803
68915	68915	Vars2	valyl-tRNA synthetase 2, mitochondrial	5.441	0	0.009	1.245
77090	77090	Ocel1	occludin/ELL domain containing 1	3.769	0.004	0.03	0.803
16468	16468	Jarid2	jumonji, AT rich interactive domain 2	6.632	0	0.005	1.245
52690	52690	Setd3	SET domain containing 3	6.295	0.002	0.022	1.244
17196	17196	Mbp	myelin basic protein	7.857	0.001	0.013	1.244
69737	69737	Ttl	tubulin tyrosine ligase	3.223	0.007	0.043	0.804
17972	17972	Ncf4	neutrophil cytosolic factor 4	6.604	0	0.004	1.244
234733	234733	Ddx19b	DEAD (Asp-Glu-Ala-Asp) box polypeptide 19b	6.615	0.008	0.044	1.244
54563	54563	Nup210	nucleoporin 210	9.204	0	0.005	1.244
69752	69752	Zfp511	zinc finger protein 511	4.29	0.001	0.012	0.804
67338	67338	Rffl	ring finger and FYVE like domain containing protein	4.753	0.002	0.018	1.244
231603	231603	A630023P12Rik	RIKEN cDNA A630023P12 gene	6.548	0.007	0.043	1.243
74414	74414	Polr3c	polymerase (RNA) III (DNA directed) polypeptide C	6.131	0	0.006	1.243
20463	20463	Cox7a2l	cytochrome c oxidase subunit VIIa polypeptide 2-like	6.913	0	0.004	0.805
15185	15185	Hdac6	histone deacetylase 6	5.414	0	0.009	1.242
68038	68038	Chid1	chitinase domain containing 1	4.488	0.001	0.011	0.805
78885	78885	Coro7	coronin 7	7.628	0	0.007	1.242
26399	26399	Map2k6	mitogen-activated protein kinase kinase 6	4	0.001	0.017	1.242
215512	215512	Fam117a	family with sequence similarity 117, member A	6.519	0.003	0.026	1.241
319719	319719	Simc1	SUMO-interacting motifs containing 1	5.126	0.008	0.047	1.241
212647	212647	Aldh4a1	aldehyde dehydrogenase 4 family, member A1	4.903	0.002	0.021	0.806
68259	68259	Ift80	intraflagellar transport 80	8.997	0.002	0.02	0.806
70296	70296	Tbc1d13	TBC1 domain family, member 13	6.311	0.009	0.05	0.806
68944	68944	Tmco1	transmembrane and coiled-coil domains 1	5.673	0.002	0.02	0.806
18613	18613	Pecam1	platelet/endothelial cell adhesion molecule 1	7.578	0.005	0.036	0.806
243219	243219	2900026A02Rik	RIKEN cDNA 2900026A02 gene	4.501	0.004	0.031	1.241
52323	52323	Klhl7	kelch-like 7	4.581	0	0.008	0.806
271564	271564	Vps13a	vacuolar protein sorting 13A (yeast)	7.897	0.009	0.049	1.24
108735	108735	Sft2d2	SFT2 domain containing 2	7.643	0	0.008	1.24
79043	79043	Spsb3	splA/ryanodine receptor domain and SOCS box containing 3	5.774	0	0.005	1.24
64209	64209	Herpud1	homocysteine-inducible, endoplasmic reticulum stress-inducible, ubiquitin-like domain member 1	6.011	0.001	0.012	0.807
109672	109672	Cyb5a	cytochrome b5 type A (microsomal)	6.884	0.004	0.029	0.807
77963	77963	Hook1	hook microtubule tethering protein 1	5.737	0.001	0.011	1.239
216705	216705	Clint1	clathrin interactor 1	8.241	0	0.007	1.239
70207	70207	Taco1	translational activator of mitochondrially encoded cytochrome c oxidase I	4.27	0.002	0.024	1.239
18181	18181	Nrf1	nuclear respiratory factor 1	6.267	0	0.01	1.239
72552	72552	Hsdl1	hydroxysteroid dehydrogenase like 1	6.848	0.001	0.011	1.239
22276	22276	Uros	uroporphyrinogen III synthase	4.106	0.005	0.036	0.808
76773	76773	Wdyhv1	WDYHV motif containing 1	5.288	0.002	0.021	1.238
56376	56376	Pdlim5	PDZ and LIM domain 5	5.593	0.002	0.021	1.237
72503	72503	2610507B11Rik	RIKEN cDNA 2610507B11 gene	8.275	0.002	0.02	0.808
13170	13170	Dbp	D site albumin promoter binding protein	4.176	0.009	0.049	0.808
77697	77697	Mmab	methylmalonic aciduria (cobalamin deficiency) cblB type homolog (human)	3.685	0.004	0.03	0.809
18128	18128	Notch1	notch 1	8.337	0.001	0.015	1.236
14828	14828	Hspa5	heat shock protein 5	9.258	0.001	0.014	0.809
11569	11569	Aebp2	AE binding protein 2	8.102	0	0.009	1.235
72108	72108	Ddhd2	DDHD domain containing 2	5.852	0.003	0.025	1.235
11603	11603	Agrn	agrin	4.721	0.002	0.022	0.81
76246	76246	Rtf1	RTF1, Paf1/RNA polymerase II complex component	7.11	0	0.005	1.235
17158	17158	Man2a1	mannosidase 2, alpha 1	7.784	0.009	0.049	0.81
56458	56458	Foxo1	forkhead box O1	8.463	0.005	0.036	0.811
66897	66897	Naa16	N(alpha)-acetyltransferase 16, NatA auxiliary subunit	5.76	0.001	0.018	1.233
16195	16195	Il6st	interleukin 6 signal transducer	8.587	0	0.007	0.811
74325	74325	Cltb	clathrin, light polypeptide (Lcb)	4.31	0.004	0.032	0.811
71592	71592	Pogk	pogo transposable element with KRAB domain	5.238	0.001	0.013	0.811
12013	12013	Bach1	BTB and CNC homology 1, basic leucine zipper transcription factor 1	5.566	0.001	0.018	0.811
101118	101118	Tmem168	transmembrane protein 168	6.284	0.006	0.038	0.811
78796	78796	Zcchc4	zinc finger, CCHC domain containing 4	3.843	0.004	0.03	1.233
16438	16438	Itpr1	inositol 1,4,5-trisphosphate receptor 1	7.142	0.002	0.02	1.233
13654	13654	Egr2	early growth response 2	5.706	0	0.007	1.232
244668	244668	Sipa1l2	signal-induced proliferation-associated 1 like 2	4.834	0.001	0.016	0.812
71336	71336	Rbks	ribokinase	2.83	0.005	0.035	1.232
53614	53614	Reck	reversion-inducing-cysteine-rich protein with kazal motifs	3.752	0.005	0.034	1.232
77945	77945	Rpgrip1	retinitis pigmentosa GTPase regulator interacting protein 1	3.19	0.007	0.042	0.812
140482	140482	Zfp358	zinc finger protein 358	2.901	0.005	0.036	0.812
20481	20481	Ski	ski sarcoma viral oncogene homolog (avian)	8.141	0.001	0.011	1.231
18018	18018	Nfatc1	nuclear factor of activated T cells, cytoplasmic, calcineurin dependent 1	8.12	0.001	0.014	1.231
66443	66443	Tnfaip8l1	tumor necrosis factor, alpha-induced protein 8-like 1	4.719	0.004	0.03	1.231
223433	223433	Fam105a	family with sequence similarity 105, member A	7.467	0	0.01	0.812
320661	320661	D5Ertd579e	DNA segment, Chr 5, ERATO Doi 579, expressed	5.903	0.002	0.024	0.812
72549	72549	Reep4	receptor accessory protein 4	4.922	0.006	0.039	1.231
215705	215705	Arrdc1	arrestin domain containing 1	6.718	0.001	0.014	1.231
76857	76857	Spopl	speckle-type POZ protein-like	5.08	0.008	0.045	1.23
80795	80795	Selk	selenoprotein K	5.446	0.005	0.035	0.813
631624	631624	Gm7072	predicted gene 7072	5.855	0.004	0.03	1.23
12492	12492	Scarb2	scavenger receptor class B, member 2	6.446	0.006	0.037	0.813
71683	71683	Gypc	glycophorin C	5.11	0	0.008	1.23
78444	78444	Pgpep1l	pyroglutamyl-peptidase I-like	3.982	0.007	0.042	1.23
140577	140577	Ankrd6	ankyrin repeat domain 6	4.113	0.009	0.049	1.229
66540	66540	Fam107b	family with sequence similarity 107, member B	9.327	0	0.008	1.229
235132	235132	Zbtb44	zinc finger and BTB domain containing 44	6.953	0.003	0.028	1.229
170750	170750	Xpnpep1	X-prolyl aminopeptidase (aminopeptidase P) 1, soluble	5.544	0	0.01	1.228
54711	54711	Plagl2	pleiomorphic adenoma gene-like 2	7.238	0	0.005	1.228
110796	110796	Tshz1	teashirt zinc finger family member 1	5.926	0	0.01	1.228
18739	18739	Pitpnm1	phosphatidylinositol transfer protein, membrane-associated 1	8.441	0	0.004	1.228
170762	170762	Nup155	nucleoporin 155	6.437	0.004	0.029	1.227
23961	23961	Oas1b	2'-5' oligoadenylate synthetase 1B	4.898	0.002	0.02	1.227
327978	327978	Slfn5	schlafen 5	7.956	0	0.009	0.815
11927	11927	Atox1	antioxidant 1 copper chaperone	5.227	0.003	0.025	0.815
226744	226744	Cnst	consortin, connexin sorting protein	6.482	0.001	0.016	1.227
216516	216516	Ccdc157	coiled-coil domain containing 157	4.19	0.004	0.032	1.227
381560	381560	Xkr8	X-linked Kx blood group related 8	3.291	0.009	0.048	0.815
74041	74041	Ddias	DNA damage-induced apoptosis suppressor	3.139	0.007	0.042	1.226
104725	104725	Sptssa	serine palmitoyltransferase, small subunit A	6.941	0.001	0.012	1.226
213054	213054	Gabpb2	GA repeat binding protein, beta 2	8.796	0.003	0.025	1.226
108995	108995	Tbc1d10c	TBC1 domain family, member 10c	8.659	0	0.005	1.226
98396	98396	Slc41a1	solute carrier family 41, member 1	6.488	0.001	0.014	1.226
23989	23989	Med24	mediator complex subunit 24	6.259	0	0.009	1.226
193742	193742	Abhd16a	abhydrolase domain containing 16A	5.51	0.007	0.041	0.816
67465	67465	Sf3a1	splicing factor 3a, subunit 1	7.256	0.003	0.025	1.226
100182	100182	Akna	AT-hook transcription factor	9.402	0.001	0.016	1.224
78749	78749	Filip1l	filamin A interacting protein 1-like	6.967	0.009	0.048	0.817
74734	74734	Rhoh	ras homolog family member H	8.068	0.005	0.033	0.817
104625	104625	Cnot6	CCR4-NOT transcription complex, subunit 6	7.277	0.001	0.016	1.224
94176	94176	Dock2	dedicator of cyto-kinesis 2	9.965	0	0.005	1.224
13557	13557	E2f3	E2F transcription factor 3	4.948	0	0.01	1.224
21940	21940	Cd27	CD27 antigen	8.073	0.001	0.016	0.817
213760	213760	Prepl	prolyl endopeptidase-like	4.828	0.001	0.017	0.817
72440	72440	Rhno1	RAD9-HUS1-RAD1 interacting nuclear orphan 1	5.259	0.001	0.011	1.223
170459	170459	Stard4	StAR-related lipid transfer (START) domain containing 4	5.547	0.001	0.018	1.223
626848	626848	Etohi1	ethanol induced 1	5.031	0.009	0.049	1.223
78185	78185	Ppp1r3fos	protein phosphatase 1, regulatory subunit 3F, opposite strand	4.669	0.002	0.02	1.223
218885	218885	Oxnad1	oxidoreductase NAD-binding domain containing 1	3.527	0.005	0.035	0.818
383103	383103	Tvp23a	trans-golgi network vesicle protein 23A	2.649	0.008	0.047	1.222
14651	14651	Hagh	hydroxyacyl glutathione hydrolase	3.972	0.001	0.018	0.819
67375	67375	Qprt	quinolinate phosphoribosyltransferase	3.607	0.003	0.029	1.221
20280	20280	Scp2	sterol carrier protein 2, liver	5.759	0.003	0.026	0.819
26416	26416	Mapk14	mitogen-activated protein kinase 14	7.53	0.006	0.037	0.819
74549	74549	Mau2	MAU2 sister chromatid cohesion factor	7.77	0.001	0.018	1.221
170740	170740	Zfp287	zinc finger protein 287	5.285	0.001	0.016	1.221
319965	319965	Cc2d1b	coiled-coil and C2 domain containing 1B	7.274	0	0.008	1.22
70546	70546	Zdhhc2	zinc finger, DHHC domain containing 2	5.47	0.008	0.047	1.22
227700	227700	Sh3glb2	SH3-domain GRB2-like endophilin B2	6.221	0.002	0.024	1.22
233490	233490	Crebzf	CREB/ATF bZIP transcription factor	7.309	0.002	0.018	1.22
15184	15184	Hdac5	histone deacetylase 5	5.402	0.004	0.033	0.821
231549	231549	Lrrc8d	leucine rich repeat containing 8D	5.662	0.007	0.041	1.217
77974	77974	Rdh12	retinol dehydrogenase 12	3.024	0.007	0.044	1.217
19167	19167	Psma3	proteasome (prosome, macropain) subunit, alpha type 3	5	0.009	0.049	0.822
20713	20713	Serpini1	serine (or cysteine) peptidase inhibitor, clade I, member 1	3.779	0.005	0.037	1.217
320487	320487	Heatr5a	HEAT repeat containing 5A	5.334	0.007	0.042	0.822
104394	104394	E2f4	E2F transcription factor 4	6.804	0	0.01	1.216
67544	67544	Fam120b	family with sequence similarity 120, member B	6.525	0	0.008	0.822
320782	320782	Tmem154	transmembrane protein 154	7.505	0.003	0.028	1.216
78889	78889	Wsb1	WD repeat and SOCS box-containing 1	6.999	0	0.006	0.822
382019	382019	Zfp882	zinc finger protein 882	4.702	0.005	0.033	0.823
12493	12493	Cd37	CD37 antigen	7.834	0.001	0.015	1.215
74149	74149	Zfp946	zinc finger protein 946	3.021	0.008	0.046	0.823
70497	70497	Arhgap17	Rho GTPase activating protein 17	6.225	0.009	0.048	0.823
22643	22643	Zfp101	zinc finger protein 101	4.077	0.001	0.016	1.214
27426	27426	Nagpa	N-acetylglucosamine-1-phosphodiester alpha-N-acetylglucosaminidase	4.848	0.007	0.042	0.824
100503659	100503659	Cbarp	calcium channel, voltage-dependent, beta subunit associated regulatory protein	4.737	0.004	0.031	0.824
100216534	100216534	Snord96a	small nucleolar RNA, C/D box 96A	3.22	0.008	0.047	1.214
67230	67230	Zfp329	zinc finger protein 329	6.52	0.001	0.013	1.214
80291	80291	Rilpl2	Rab interacting lysosomal protein-like 2	6.222	0	0.007	1.213
20340	20340	Glg1	golgi apparatus protein 1	7.251	0.008	0.044	0.824
226422	226422	Rab29	RAB29, member RAS oncogene family	4.32	0.002	0.019	0.824
211064	211064	Alkbh1	alkB homolog 1, histone H2A dioxygenase	5.331	0	0.007	1.213
13713	13713	Elk3	ELK3, member of ETS oncogene family	6.562	0	0.006	0.824
11966	11966	Atp6v1b2	ATPase, H+ transporting, lysosomal V1 subunit B2	6.625	0.005	0.033	0.824
330171	330171	Kctd10	potassium channel tetramerisation domain containing 10	6.361	0	0.004	1.212
223690	223690	Ankrd54	ankyrin repeat domain 54	4.895	0.007	0.042	1.212
269999	269999	Orai3	ORAI calcium release-activated calcium modulator 3	4.583	0.001	0.017	0.825
17886	17886	Myh9	myosin, heavy polypeptide 9, non-muscle	11.065	0	0.007	1.211
18519	18519	Kat2b	K(lysine) acetyltransferase 2B	6.978	0.003	0.026	1.211
72667	72667	Zfp444	zinc finger protein 444	4.333	0.003	0.025	0.826
70314	70314	Rabep2	rabaptin, RAB GTPase binding effector protein 2	5.197	0.002	0.02	1.21
13732	13732	Emp3	epithelial membrane protein 3	7.223	0.001	0.017	1.21
74153	74153	Uba7	ubiquitin-like modifier activating enzyme 7	7.744	0.007	0.043	1.21
26400	26400	Map2k7	mitogen-activated protein kinase kinase 7	6.963	0	0.005	1.209
56484	56484	Foxo3	forkhead box O3	5.319	0.001	0.017	0.827
71240	71240	Osbpl7	oxysterol binding protein-like 7	5.716	0	0.01	1.209
227707	227707	BC005624	cDNA sequence BC005624	4.936	0.004	0.031	0.827
54608	54608	Abhd2	abhydrolase domain containing 2	6.393	0	0.007	1.209
240614	240614	Ranbp6	RAN binding protein 6	6.371	0.001	0.012	0.828
14357	14357	Dtx1	deltex 1, E3 ubiquitin ligase	7.711	0	0.008	1.208
106947	106947	Slc39a3	solute carrier family 39 (zinc transporter), member 3	4.904	0.005	0.035	0.828
212073	212073	Syne3	spectrin repeat containing, nuclear envelope family member 3	6.098	0.002	0.021	1.207
17085	17085	Ly9	lymphocyte antigen 9	7.711	0	0.01	0.829
246710	246710	Rhobtb2	Rho-related BTB domain containing 2	5.946	0.005	0.034	0.829
76959	76959	Chmp5	charged multivesicular body protein 5	5.951	0.001	0.013	0.829
272589	272589	Tbcel	tubulin folding cofactor E-like	6.499	0.006	0.039	1.207
67676	67676	Rpp21	ribonuclease P 21 subunit	4.246	0.008	0.045	0.829
23970	23970	Pacsin2	protein kinase C and casein kinase substrate in neurons 2	5.757	0.002	0.019	1.207
22224	22224	Usp10	ubiquitin specific peptidase 10	6.114	0.001	0.014	1.206
18685	18685	Phtf1	putative homeodomain transcription factor 1	6.474	0.004	0.03	1.206
76781	76781	Mettl4	methyltransferase like 4	4.589	0.002	0.02	0.829
19775	19775	Xpr1	xenotropic and polytropic retrovirus receptor 1	6.681	0.003	0.027	0.829
216198	216198	Tcp11l2	t-complex 11 (mouse) like 2	6.677	0.003	0.025	0.83
215751	215751	Ginm1	glycoprotein integral membrane 1	4.957	0.008	0.045	0.83
102032	102032	Smim19	small integral membrane protein 19	4.309	0.003	0.027	0.83
382406	382406	Poc1b	POC1 centriolar protein B	4.767	0.006	0.04	0.831
15958	15958	Ifit2	interferon-induced protein with tetratricopeptide repeats 2	6.574	0.007	0.043	0.831
68267	68267	Slc25a22	solute carrier family 25 (mitochondrial carrier, glutamate), member 22	5.708	0.002	0.021	1.204
78808	78808	Stxbp5	syntaxin binding protein 5 (tomosyn)	6.657	0.002	0.018	1.203
106248	106248	Qtrtd1	queuine tRNA-ribosyltransferase domain containing 1	5.322	0.004	0.032	1.203
231225	231225	Tapt1	transmembrane anterior posterior transformation 1	6.93	0	0.009	1.203
12366	12366	Casp2	caspase 2	6.856	0.001	0.012	1.202
71207	71207	Nudt4	nudix (nucleoside diphosphate linked moiety X)-type motif 4	6.416	0.002	0.019	1.201
240038	240038	Gm4944	predicted gene 4944	4.769	0.001	0.012	1.201
15528	15528	Hspe1	heat shock protein 1 (chaperonin 10)	5.573	0.001	0.014	0.833
233575	233575	Pgap2	post-GPI attachment to proteins 2	3.991	0.005	0.035	0.833
71729	71729	Rgs12	regulator of G-protein signaling 12	3.775	0.004	0.03	1.2
67839	67839	Gpsm1	G-protein signalling modulator 1 (AGS3-like, C. elegans)	4.079	0.005	0.035	0.833
22230	22230	Ufd1l	ubiquitin fusion degradation 1 like	6.158	0	0.008	1.2
228993	228993	Slc17a9	solute carrier family 17, member 9	6.576	0.001	0.016	1.2
16396	16396	Itch	itchy, E3 ubiquitin protein ligase	7.336	0.005	0.035	0.834
229615	229615	Pias3	protein inhibitor of activated STAT 3	5.015	0.004	0.032	1.2
171486	171486	Cd99l2	CD99 antigen-like 2	5.404	0.002	0.023	1.199
268706	268706	Slc38a9	solute carrier family 38, member 9	6.323	0.001	0.015	1.199
100124675	100124675	Trbv13-2	T cell receptor beta, variable 13-2	6.58	0.002	0.022	1.199
216543	216543	Cep68	centrosomal protein 68	5.877	0.005	0.034	0.834
110826	110826	Etfb	electron transferring flavoprotein, beta polypeptide	5.453	0.002	0.019	0.834
68275	68275	Rpa1	replication protein A1	7.466	0.004	0.031	1.198
73674	73674	Wdr75	WD repeat domain 75	6.25	0	0.008	0.835
18744	18744	Pja1	praja ring finger 1, E3 ubiquitin protein ligase	5.756	0.008	0.045	0.835
17698	17698	Msn	moesin	10.507	0.007	0.043	1.197
84585	84585	Rnf123	ring finger protein 123	7.68	0.004	0.032	1.197
68861	68861	1190002N15Rik	RIKEN cDNA 1190002N15 gene	5.511	0.006	0.038	0.836
13681	13681	Eif4a1	eukaryotic translation initiation factor 4A1	7.008	0.004	0.033	1.196
72736	72736	Tmx1	thioredoxin-related transmembrane protein 1	6.91	0.001	0.013	0.836
19280	19280	Ptprs	protein tyrosine phosphatase, receptor type, S	6.61	0.001	0.017	1.196
22793	22793	Zyx	zyxin	7.131	0.002	0.02	1.196
103551	103551	E130012A19Rik	RIKEN cDNA E130012A19 gene	3.232	0.008	0.047	0.836
59028	59028	Rcl1	RNA terminal phosphate cyclase-like 1	5.388	0.009	0.05	1.196
225164	225164	Mib1	mindbomb E3 ubiquitin protein ligase 1	5.374	0.007	0.044	1.196
67774	67774	Borcs5	BLOC-1 related complex subunit 5	3.731	0.008	0.047	1.195
69276	69276	Sec62	SEC62 homolog (S. cerevisiae)	7.162	0.008	0.045	0.837
17258	17258	Mef2a	myocyte enhancer factor 2A	5.7	0.003	0.026	0.837
226519	226519	Lamc1	laminin, gamma 1	6.209	0.004	0.033	0.837
100041294	100041294	Supt4b	suppressor of Ty 4B	4.881	0.003	0.027	0.837
74302	74302	Mtmr3	myotubularin related protein 3	8.399	0.001	0.011	1.194
18201	18201	Nsmaf	neutral sphingomyelinase (N-SMase) activation associated factor	7.487	0.001	0.011	1.194
26419	26419	Mapk8	mitogen-activated protein kinase 8	5.781	0.001	0.011	0.838
13368	13368	Dffb	DNA fragmentation factor, beta subunit	4.392	0.007	0.041	1.193
26385	26385	Grk6	G protein-coupled receptor kinase 6	8.614	0	0.006	1.193
14528	14528	Gch1	GTP cyclohydrolase 1	3.847	0.004	0.031	1.193
70430	70430	Tbce	tubulin-specific chaperone E	5.809	0.001	0.014	1.193
68465	68465	Adipor2	adiponectin receptor 2	7.586	0.007	0.044	1.192
329540	329540	Nol4l	nucleolar protein 4-like	4.073	0.002	0.021	0.839
223723	223723	Ttll12	tubulin tyrosine ligase-like family, member 12	5.157	0.002	0.024	1.192
70527	70527	Stambp	STAM binding protein	4.993	0.002	0.022	1.192
233405	233405	Vps33b	vacuolar protein sorting 33B (yeast)	5.485	0.002	0.019	1.192
19820	19820	Rlim	ring finger protein, LIM domain interacting	7.467	0.007	0.043	1.192
21752	21752	Tert	telomerase reverse transcriptase	3.799	0.003	0.027	1.191
75991	75991	Slain2	SLAIN motif family, member 2	7.16	0.001	0.016	1.191
56044	56044	Rala	v-ral simian leukemia viral oncogene A (ras related)	5.628	0.001	0.015	0.84
72151	72151	Rfc5	replication factor C (activator 1) 5	4.726	0.002	0.021	1.191
225432	225432	Rbm27	RNA binding motif protein 27	7.166	0.003	0.024	1.191
227612	227612	Tor4a	torsin family 4, member A	7.12	0	0.007	0.84
80877	80877	Lrba	LPS-responsive beige-like anchor	7.713	0.006	0.039	1.19
319944	319944	Taf2	TATA-box binding protein associated factor 2	6.55	0	0.006	1.19
12177	12177	Bnip3l	BCL2/adenovirus E1B interacting protein 3-like	6.998	0.007	0.041	0.84
235442	235442	Rab8b	RAB8B, member RAS oncogene family	8.429	0.006	0.037	1.19
20286	20286	Zc3h7b	zinc finger CCCH type containing 7B	6.377	0.008	0.047	1.19
233805	233805	Dcun1d3	DCN1, defective in cullin neddylation 1, domain containing 3 (S. cerevisiae)	4.991	0.004	0.03	1.19
72041	72041	Alkbh4	alkB homolog 4, lysine demethylase	5.047	0.006	0.041	1.19
338363	338363	Tmem241	transmembrane protein 241	3.89	0.005	0.036	1.189
70478	70478	Mipep	mitochondrial intermediate peptidase	3.936	0.005	0.037	0.841
67260	67260	Cers4	ceramide synthase 4	5.914	0.004	0.032	1.189
100503505	100503505			4.444	0.007	0.041	1.188
22029	22029	Traf1	TNF receptor-associated factor 1	7.491	0.007	0.044	0.842
67939	67939	Prorsd1	prolyl-tRNA synthetase domain containing 1	4.021	0.002	0.022	0.842
16145	16145	Igtp	interferon gamma induced GTPase	8.276	0.001	0.011	1.187
56792	56792	Stap1	signal transducing adaptor family member 1	5.46	0.004	0.032	0.842
67946	67946	Spata6	spermatogenesis associated 6	5.371	0.008	0.047	1.187
68738	68738	Acss1	acyl-CoA synthetase short-chain family member 1	5.843	0.001	0.011	0.843
213053	213053	Slc39a14	solute carrier family 39 (zinc transporter), member 14	5.066	0.001	0.014	1.187
66552	66552	Sppl2a	signal peptide peptidase like 2A	7.557	0.006	0.04	0.843
26397	26397	Map2k3	mitogen-activated protein kinase kinase 3	5.858	0.002	0.024	1.187
55982	55982	Paxip1	PAX interacting (with transcription-activation domain) protein 1	5.769	0.004	0.033	1.185
107528	107528	Magee1	melanoma antigen, family E, 1	3.501	0.007	0.044	1.185
73204	73204	3110056K07Rik	RIKEN cDNA 3110056K07 gene	3.67	0.003	0.024	1.185
66404	66404	Rtfdc1	replication termination factor 2 domain containing 1	6.676	0.001	0.013	1.185
67467	67467	Gpalpp1	GPALPP motifs containing 1	6.503	0.008	0.044	1.185
14026	14026	Evl	Ena-vasodilator stimulated phosphoprotein	7.808	0.001	0.012	0.844
268470	268470	Ube2z	ubiquitin-conjugating enzyme E2Z	6.981	0	0.009	1.184
13185	13185	Dscr3	Down syndrome critical region gene 3	5.948	0.003	0.028	0.845
77938	77938	Fam53b	family with sequence similarity 53, member B	7.696	0.001	0.014	1.184
67382	67382	Brd3	bromodomain containing 3	5.831	0.001	0.011	1.184
243272	243272	Sbno1	strawberry notch homolog 1 (Drosophila)	8.53	0.001	0.014	1.183
13848	13848	Ephb6	Eph receptor B6	5.759	0.003	0.027	0.846
12014	12014	Bach2	BTB and CNC homology, basic leucine zipper transcription factor 2	6.988	0.006	0.04	0.846
22033	22033	Traf5	TNF receptor-associated factor 5	6.169	0.004	0.03	1.182
54354	54354	Rassf5	Ras association (RalGDS/AF-6) domain family member 5	8.788	0.009	0.05	1.182
56486	56486	Gabarap	gamma-aminobutyric acid receptor associated protein	7.307	0.003	0.025	0.846
15257	15257	Hipk1	homeodomain interacting protein kinase 1	8.526	0.006	0.039	1.182
70439	70439	Taf15	TATA-box binding protein associated factor 15	7.571	0.003	0.027	0.846
234366	234366	Gatad2a	GATA zinc finger domain containing 2A	7.098	0.003	0.026	1.181
12892	12892	Cpox	coproporphyrinogen oxidase	5.454	0.001	0.014	1.181
386649	386649	Nsfl1c	NSFL1 (p97) cofactor (p47)	5.292	0.003	0.025	0.847
77480	77480	Kidins220	kinase D-interacting substrate 220	7.844	0.004	0.03	0.847
76438	76438	Rftn1	raftlin lipid raft linker 1	6.754	0.001	0.014	1.181
12481	12481	Cd2	CD2 antigen	8.995	0.001	0.016	1.181
15388	15388	Hnrnpl	heterogeneous nuclear ribonucleoprotein L	8.479	0.004	0.031	1.18
74200	74200	2810403A07Rik	RIKEN cDNA 2810403A07 gene	7.11	0.004	0.029	1.18
71169	71169	Nbas	neuroblastoma amplified sequence	5.655	0	0.009	0.847
23943	23943	Esyt1	extended synaptotagmin-like protein 1	8.866	0.006	0.038	1.18
100273	100273	Osbpl9	oxysterol binding protein-like 9	6.975	0	0.008	0.848
54128	54128	Pmm2	phosphomannomutase 2	5.99	0	0.007	1.18
228359	228359	Arhgap1	Rho GTPase activating protein 1	7.148	0.002	0.018	1.179
24086	24086	Tlk2	tousled-like kinase 2 (Arabidopsis)	6.543	0.003	0.026	1.179
54383	54383	Phc2	polyhomeotic-like 2 (Drosophila)	6.574	0.002	0.018	1.179
227674	227674	Ddx31	DEAD/H (Asp-Glu-Ala-Asp/His) box polypeptide 31	4.435	0.006	0.041	0.848
73836	73836	Slc35b2	solute carrier family 35, member B2	5.113	0.006	0.038	0.848
18477	18477	Prdx1	peroxiredoxin 1	7.794	0.001	0.016	0.848
329470	329470	Accs	1-aminocyclopropane-1-carboxylate synthase (non-functional)	4.544	0.007	0.043	1.179
73690	73690	Glipr1	GLI pathogenesis-related 1 (glioma)	5.716	0.003	0.028	0.849
107566	107566	Arl2bp	ADP-ribosylation factor-like 2 binding protein	7.157	0.003	0.025	1.178
12068	12068	Bet1	Bet1 golgi vesicular membrane trafficking protein	4.314	0.006	0.037	0.849
80743	80743	Vps16	vacuolar protein sorting 16 (yeast)	7.282	0.004	0.03	1.178
17190	17190	Mbd1	methyl-CpG binding domain protein 1	6.385	0.001	0.016	1.178
226169	226169	Pprc1	peroxisome proliferative activated receptor, gamma, coactivator-related 1	6.439	0.002	0.019	1.178
11782	11782	Ap4s1	adaptor-related protein complex AP-4, sigma 1	4.735	0.001	0.014	0.849
328186	328186	Gm10336	predicted gene 10336	5.074	0.005	0.036	0.849
56705	56705	Ranbp9	RAN binding protein 9	7.294	0.007	0.041	1.178
20588	20588	Smarcc1	SWI/SNF related, matrix associated, actin dependent regulator of chromatin, subfamily c, member 1	7.1	0.003	0.027	1.178
66566	66566	Ntpcr	nucleoside-triphosphatase, cancer-related	3.608	0.007	0.043	0.849
16886	16886	Limk2	LIM motif-containing protein kinase 2	6.595	0.006	0.04	1.177
75796	75796	Cdyl2	chromodomain protein, Y chromosome-like 2	3.88	0.007	0.043	1.177
140580	140580	Elmo1	engulfment and cell motility 1	7.376	0	0.006	1.177
20589	20589	Ighmbp2	immunoglobulin mu binding protein 2	4.79	0.001	0.016	1.176
66090	66090	Ypel3	yippee-like 3 (Drosophila)	7.129	0.009	0.049	0.85
11766	11766	Ap1g2	adaptor protein complex AP-1, gamma 2 subunit	6.717	0.002	0.022	1.176
22780	22780	Ikzf3	IKAROS family zinc finger 3	8.633	0.003	0.027	1.176
74006	74006	Dnm1l	dynamin 1-like	7.243	0.001	0.011	1.175
228012	228012	Tlk1	tousled-like kinase 1	7.823	0	0.008	1.175
66410	66410	Mterf3	mitochondrial transcription termination factor 3	5.438	0.003	0.028	0.851
19155	19155	Npepps	aminopeptidase puromycin sensitive	6.766	0.002	0.02	1.174
19047	19047	Ppp1cc	protein phosphatase 1, catalytic subunit, gamma isoform	4.679	0.002	0.019	1.174
14269	14269	Fnbp1	formin binding protein 1	8.748	0.004	0.031	1.174
108123	108123	Napg	N-ethylmaleimide sensitive fusion protein attachment protein gamma	6.3	0.001	0.015	0.852
382620	382620	Tmed8	transmembrane emp24 domain containing 8	6.358	0.002	0.022	1.173
50932	50932	Mink1	misshapen-like kinase 1 (zebrafish)	7.706	0.001	0.013	1.173
217335	217335	Fbf1	Fas (TNFRSF6) binding factor 1	4.666	0.007	0.043	0.853
70297	70297	Gcc2	GRIP and coiled-coil domain containing 2	6.359	0.001	0.012	1.172
503610	503610	Zdhhc18	zinc finger, DHHC domain containing 18	7.812	0.001	0.012	1.172
14605	14605	Tsc22d3	TSC22 domain family, member 3	7.631	0.005	0.035	0.853
67117	67117	Dynlt3	dynein light chain Tctex-type 3	5.967	0.009	0.049	1.172
13611	13611	S1pr4	sphingosine-1-phosphate receptor 4	7.245	0.002	0.02	1.172
11671	11671	Aldh3a2	aldehyde dehydrogenase family 3, subfamily A2	5.963	0	0.01	0.853
15369	15369	Hmox2	heme oxygenase 2	5.385	0.004	0.03	0.854
320982	320982	Arl4c	ADP-ribosylation factor-like 4C	8.385	0.004	0.033	1.172
218271	218271	B4galt7	xylosylprotein beta1,4-galactosyltransferase, polypeptide 7 (galactosyltransferase I)	4.664	0.001	0.014	1.171
104444	104444	Rexo2	RNA exonuclease 2	6.561	0.001	0.014	1.171
56459	56459	Sae1	SUMO1 activating enzyme subunit 1	6.628	0.008	0.045	1.171
225898	225898	Eml3	echinoderm microtubule associated protein like 3	6.849	0	0.009	1.171
67263	67263	Zswim6	zinc finger SWIM-type containing 6	5.76	0.009	0.049	0.854
16362	16362	Irf1	interferon regulatory factor 1	8.512	0.006	0.037	1.17
22401	22401	Zmat3	zinc finger matrin type 3	5.624	0.002	0.019	1.17
329154	329154	Ankrd44	ankyrin repeat domain 44	8.824	0.001	0.017	1.17
18755	18755	Prkch	protein kinase C, eta	8.584	0.003	0.026	1.17
66641	66641	Sike1	suppressor of IKBKE 1	6.033	0.001	0.017	1.17
66358	66358	Adprm	ADP-ribose/CDP-alcohol diphosphatase, manganese dependent	4.966	0.002	0.02	1.169
30795	30795	Fkbp3	FK506 binding protein 3	6.121	0.008	0.045	0.855
56356	56356	Gltp	glycolipid transfer protein	7.569	0.001	0.016	1.169
16329	16329	Inpp1	inositol polyphosphate-1-phosphatase	6.014	0.008	0.044	1.168
53313	53313	Atp2a3	ATPase, Ca++ transporting, ubiquitous	8.721	0.001	0.017	1.168
216131	216131	Trappc10	trafficking protein particle complex 10	7.127	0.002	0.02	1.168
13135	13135	Dad1	defender against cell death 1	6.615	0.007	0.041	0.856
69256	69256	Zfp397	zinc finger protein 397	6.713	0.009	0.049	1.168
244879	244879	Npat	nuclear protein in the AT region	5.964	0.006	0.037	1.167
403202	403202	A430093F15Rik	RIKEN cDNA A430093F15 gene	5.798	0.002	0.02	1.167
22404	22404	Wiz	widely-interspaced zinc finger motifs	6.039	0.004	0.033	1.167
210982	210982	Gltscr1l	GLTSCR1-like	6.999	0.002	0.018	0.857
231002	231002	Plekhn1	pleckstrin homology domain containing, family N member 1	4.553	0.008	0.045	0.857
68926	68926	Ubap2	ubiquitin-associated protein 2	6.562	0.001	0.011	1.166
[truncated: 222 more rows]
